# Supplementary material for: Insights into the representativeness of biodiversity assessment in large reservoir through eDNA metabarcoding
Source: PLoS One. 2025 Jan 24;20(1):e0314210. doi: 10.1371/journal.pone.0314210 (PMC11761093; doi:10.1371/journal.pone.0314210)
Supplement: S1 Table — Description, geographic coordinates, sampling date, water volume, number of replicates, depth and abbreviations. (XLSX) [file pone.0314210.s006.xlsx]

## Sheet: Table S1
Station	Lat	Long	Sample date (d/m/y)	Filtered volume (mL)	N of samples	Replicates per sample	Depth (m)	Abbreviation
Pilot	20˚40.077’S	51˚16.702’W	2020-09-23	1000	3	3	1, 13 and 25	D01, D13, D25 (replicates R1, R2 and R3)
C1	21º04'17.17''S	50º19'07.44''W	2021-10-19	500	1	3	2	C01R1, C01R2, C01R3
C2	21º02'33.84''S	50º27'05.29''W	2021-10-19	500	1	3	11	C02R1, C02R2, C02R3
C3	21º03'44.81''S	50º33'42.92''W	2021-10-19	300	1	3	6	C03R1, C03R2, C03R3
C4	20º59'12.12''S	50º33'57.07''W	2021-10-19	400	1	3	12	C04R1, C04R2, C04R3
C6	20°55'41.1"S	50°39'06.3"W	2021-10-19	400	1	3	14	C05R1, C05R2, C05R3
C7	20°52'10.2"S	50°47'23.2"W	2021-10-19	400	1	3	23	C07R1, C07R2, C07R3
C8	20º56'24.53''S	50º48'10.74''W	2021-10-19	500	1	3	13	C08R1, C08R2, C08R3
C9	20°47'54.1"S	50°54'51.3"W	2021-10-20	500	1	3	25	C09R1, C09R2, C09R3
C10	20º53'46.43''S	50º53'26.58''W	2021-10-19	500	1	3	17	C10R1, C10R2, C10R3
C11	20°46'00.9"S	50°49'43.8"W	2021-10-20	400	1	3	5	C11R1, C11R2, C11R3
C12	20°43'48.2"S	51°02'36.2"W	2021-10-20	400	1	3	29	C12R1, C12R2, C12R3
C13	20°40'02.0"S	51°09'12.8"W	2021-10-20	400	1	3	29	C13R1, C13R2, C12R3
C14	20°39'16.6"S	51°15'54.4"W	2021-10-20	400	1	3	39	C14R1, C14R2, C14R3
C15	20°38'14.2"S	51°05'02.0"W	2021-10-20	300	1	3	3	C15R1, C15R2, C15R3
