# Supplementary material for: Insights into the representativeness of biodiversity assessment in large reservoir through eDNA metabarcoding
Source: PLoS One. 2025 Jan 24;20(1):e0314210. doi: 10.1371/journal.pone.0314210 (PMC11761093; doi:10.1371/journal.pone.0314210)
Supplement: S2 Table — Sequences and references are shown for each marker. (XLSX) [file pone.0314210.s007.xlsx]

## Sheet: Table S2
Target	Reads length	Forward primer	Reverse Primer	Reference
COI	188 - 229 bp	ACYAAICAYAAAGAYATIGGCAC	CTTATRTTRTTTATICGIGGRAAIGC	1.2
12SrRNA	172 - 220 bp	GTCGGTAAAACTCGTGCCAGC	CATAGTGGGGTATCTAATCCCAGTTTG	3
16SrRNA	128 - 244 bp	AYAAGACGAGAAGACCC	GATTGCGCTGTTATTCC	4
1 - Shokralla, S., Hellberg, R. S., Handy, S. M., King, I. & Hajibabaei, M. A DNA Mini-Barcoding System for Authentication of Processed Fish Products. Sci. Rep. 5, 15894 (2015).
2 - McClenaghan, B., Compson, Z. G. & Hajibabaei, M. Validating metabarcoding-based biodiversity assessments with multi-species occupancy models: A case study using coastal marine eDNA. PLoS One 15, e0224119 (2020).
3 - Miya, M. et al. MiFish, a set of universal PCR primers for metabarcoding environmental DNA from fishes: detection of more than 230 subtropical marine species. R Soc Open Sci 2, 150088 (2015).
4 - Sarri, C. et al. A new set of 16S rRNA universal primers for identification of animal species. Food Control 43, 35–41 (2014).
