# Supplementary material for: Insights into the representativeness of biodiversity assessment in large reservoir through eDNA metabarcoding
Source: PLoS One. 2025 Jan 24;20(1):e0314210. doi: 10.1371/journal.pone.0314210 (PMC11761093; doi:10.1371/journal.pone.0314210)
Supplement: S3 Table — Based on eDNA analyses of both pilot and station sampling, values are shown after and before trimming steps. (XLSX) [file pone.0314210.s008.xlsx]

## Sheet: Table S3
	Stations			Pilot
	12S	16S	COI	12S	16S	COI
Paired reads	67930858	31128900	74994821	15449733	13746588	14949651
Amplicons	2946837	22078979	14835576	219356	8427086	7082616
Total ASVs	1187	3687	12244	615	2993	4404
Total OTUs	630	1078	7437	513	1614	2033
ASVs (no off-target)	340	857	535	62	187	832
OTU (no off-target)	34	41	190	5	11	90
