# Supplementary material for: Insights into the representativeness of biodiversity assessment in large reservoir through eDNA metabarcoding
Source: PLoS One. 2025 Jan 24;20(1):e0314210. doi: 10.1371/journal.pone.0314210 (PMC11761093; doi:10.1371/journal.pone.0314210)
Supplement: S4 Table — For both pilot and sampling stations included, the molecular marker, frequency, number of samples, length and taxonomic classification information are displayed for each ASVs. (XLSX) [file pone.0314210.s009.xlsx]

## Sheet: Table S4
Marker (Sampling)	OTU_ID	Taxonomic ID	Sum of frequency	N of samples	Length	Mitogenome ID	sseqid	pident	mismatches	evalue	bitscore	nr nucl ID	sseqid	pident	mismatches	evalue	bitscore	Sequence
COI (pilot)	134a514c52e8ea078d67a51a10dd1b97	Acanthocyclops vernalis	64	5	226	ref|NC_045904.1|	78095	210	46	2.64e-30	134	gi|1729913831|gb|MK329337.1|	99558	226	1	4.44e-111	412	TTTATATTTAATTGCAGGTGTATGGGCAGGTATAATTGGGACTGGATTAAGAATTATTATTCGTCTAGAGCTTGGCCAACCAGGTTCTTTAATAGGTGACGATCAGATTTACAATGTAGTAGTAACAGCTCATGCTTTTATTATAATTTTTTTTATAGTAATGCCAATTTTAATTGGGGGGTTCGGTAATTGATTAGTTCCGCTAATATTAGGTTCTCCTGATATA
COI (pilot)	a52efe0c4f87ca1a305c4ddd39d8ef02	Astyanax sp.	351	1	226	ref|NC_031380.1|	88288	222	26	2.50e-70	267	gi|1747861117|gb|MN119466.1|	100000	226	0	9.54e-113	418	CCTTTATCTAGTATTTGGTGCCTGAGCCGGGATAGTTGGAACTGCTTTAAGCCTTTTAATTCGGGCAGAGCTCGGTCAACCAGGATCCCTTTTAGGCGACGACCAGGTTTACAATGTCCTGGTTACCGCACATGCTTTTGTTATAATTTTCTTTATAGTTATACCAGTAATGATTGGGGGCTTTGGAAATTGACTCATCCCGCTCATGATTGGTGCTCCAGATATA
COI (pilot)	bca161affec9f3b9eab625b0974abc34	Chaetogaster diastrophus	72	1	226	ref|NC_027258.1|	81448	221	41	9.31e-45	182	gi|1279331919|emb|LT904771.1|	98230	226	4	4.47e-106	396	TCTATACTTAATTTTAGGAGTTTGAGCAGGAATAATTGGTACAGGAACTAGAATACTAATTCGAATTGAACTATCACAACCAGGATCATTCCTTGGGAGAGATCAATTATATAACACCCTAGTTACAGCCCATGCATTCCTAATAATTTTCTTCTTAGTGATACCAGTATTCATTGGTGGATTTGGAAACTGACTCGTTCCTCTAATACTAGGTGCTCCAGATATG
COI (pilot)	e6901e74305d6f0cecfbdbcec0d481a9	Cichla piquiti	89	1	226	ref|NC_030272.1|	96018	226	9	6.66e-101	368	gi|359742214|gb|JN988806.1|	100000	226	0	9.54e-113	418	CCTCTATCTAGTATTTGGTGCTTGAGCCGGAATAGTGGGAACTGCACTAAGCCTACTAATTCGAGCAGAACTAAGCCAACCAGGCTCTCTCCTCGGAGACGATCAAATTTACAACGTTATTGTTACCGCACATGCCTTTGTAATAATTTTCTTTATAGTTATACCAATCATAATCGGAGGCTTTGGGAATTGACTAATTCCACTAATAATCGGCGCCCCTGACATA
COI (pilot)	33cf94bf2ee4816d464625a226270bf5	Geophagus sp.	29	1	226	ref|NC_035659.1|	89823	226	23	1.48e-77	291	gi|1635479549|gb|MK012088.1|	100000	226	0	9.54e-113	418	CCTCTATTTAGTATTTGGTGCCTGAGCTGGAATAGTGGGCACTGCTTTAAGCCTACTAATTCGAGCAGAACTAAGCCAACCTGGCTCCCTCCTTGGAGACGACCAAATTTATAATGTCATTGTTACTGCACACGCCTTTGTAATAATTTTCTTTATAGTAATGCCAGTTATAATTGGGGGCTTCGGCAACTGACTGGTACCACTAATAATTGGTGCTCCTGACATA
COI (pilot)	6764fd2cab48c5431cfe242764dd7b2c	Keratella sp.	14	1	226							gi|401880111|gb|JX216623.1|	96000	225	9	3.51e-97	366	TTTGTATTTCGTTTTTGGTATTTGAGCTGGTTTTATCGGCTTAAGAATAAGACTTCTTATTCGTTTGGAGCTTGGTGTAGTTGGGCCGTTTTTATCAGATGAACATCTTTATAATGTCATTGTAACGGCCCATGCTTTCATCATGATTTTTTTTATGGTAATACCTATTTCTATAGGTGGTTTTGGTAATTGATTAATTCCTCTTATGTTAGGTGTACCTGATATA
COI (pilot)	f5bc1ae0b195664822cdb6adb05cdebe	Keratella americana	38	2	226							gi|401880091|gb|JX216613.1|	99115	226	2	2.07e-109	407	TTTGTATTTCGTTTTTGGTATTTGAGCTGGTTTTATCGGCTTAAGAATAAGACTTCTTATTCGCTTGGAGCTTGGTGTAGTTGGGCCGTTTTTATCTGATGAACATCTTTATAATGTTATCGTAACGGCTCATGCTTTCATCATAATTTTTTTTATGGTAATGCCTATTTCTATAGGTGGTTTTGGTAACTGATTAATTCCTCTTATATTAGGTGTGCCTGATATG
COI (pilot)	e34d12a0be1d972f7a20811f6b003af0	Keratella cochlearis 1	32	2	226							gi|514884258|gb|KC618822.1|	100000	226	0	9.54e-113	418	CCTCTATTTTATTTTTGGAATTTGGGCTGGTTTTATCGGCCTGAGTATGAGTCTCCTAATCCGTCTAGAGCTTGGTGTTGTAGGCCCATTTTTATCAGATGAGCACCTTTATAACGTCATTGTAACTGCTCATGCCTTCATTATAATTTTTTTTATAGTTATGCCTATTTCTATAGGTGGTTTTGGTAATTGACTCATTCCACTTATGTTAGGGGTTGCTGATATG
COI (pilot)	97ab87e3b037f58d9355ebc017725bf9	Keratella cochlearis 2	103	3	226							gi|514884322|gb|KC618854.1|	99558	226	1	4.44e-111	412	CCTTTATTTTATTTTTGGAATTTGGGCTGGCTTTATTGGTCTAAGTATGAGTCTCTTAATTCGTTTAGAGCTCGGTGTTGTAGGTCCATTTTTATCAGATGAGCATCTTTATAATGTCATCGTAACCGCTCATGCCTTCATTATGATTTTTTTTATAGTTATGCCTATTTCTATAGGTGGTTTTGGTAATTGGCTTATTCCACTCATGTTAGGGGTTGCTGATATG
COI (pilot)	febe0cecdc22a326f5bd275e9e1b976f	Mesocyclops sp.	1.266	9	226							gi|1393828183|gb|MF443203.1|	98230	226	4	4.47e-106	396	TTTATATTTATTAGCCGGGGCTTGATCAGGAATGATTGGAACTGGCCTTAGAGTTATTATTCGTCTAGAGCTAGGACAGCCTGGTTCTTTTATAGGCGATGATCAGATCTATAACGTGGTAGTAACAGCCCATGCCTTTGTAATAATTTTTTTTATAGTTATGCCTATTTTAATTGGTGGGTTTGGAAATTGGTTAGTCCCTCTAATACTAGGGTCACCTGACATA
COI (pilot)	0b03a788c046c652fa11c44ba192ae73	Plagioscion squamosissimus	283	1	226	ref|NC_016867.1|	87611	226	28	3.23e-69	263	gi|1355439937|gb|MF289077.1|	100000	226	0	9.54e-113	418	CCTTTACCTAGTTTTCGGTGCATGAGCCGGAATAGTGGGCACAGCTTTAAGCCTCCTAATCCGAGCAGAATTAAGCCAGCCCGGTTCACTACTGGGGGACGACCAGATTTACAACGTAATCGTAACAGCACATGCTTTCGTTATGATTTTCTTTATAGTAATGCCCGTCATGATCGGAGGTTTCGGGAACTGACTCGTGCCTTTAATAATCGGAGCCCCCGATATG
COI (pilot)	48a31a98a19faadb3096eff4ebc214f6	Platanichthys platana	650	7	226	ref|NC_016688.1|	85022	227	32	3.28e-59	230	gi|393661566|gb|JX111824.1|	100000	226	0	9.54e-113	418	CCTATATTTAGTATTTGGTGCCTGGGCAGGGATAGTGGGAACCGCCCTAAGCCTTTTAATCCGGGCAGAACTAAGCCAACCCGGAGCCTTACTCGGAGATGATCAGATTTATAACGTCATCGTTACTGCGCACGCCTTCGTAATAATTTTCTTCATAGTAATACCCATTCTGATCGGAGGGTTCGGAAACTGGCTCGTTCCCTTAATGATTGGGGCACCAGACATG
COI (pilot)	3c5395b57857a0bdebd0f8a4825c3bf7	Polyarthra remata	242	3	226							gi|83285162|gb|DQ297789.1|	100000	226	0	9.54e-113	418	TCTTTATTTTATTTTCGGTATATGAGCTGGTTTCATTGGCCTTAGGATAAGATTTCTTATTCGTTTGGAACTAGGTGTTGTTGGTGCCTTCTTAGGTGATGAGCATCTATACAATGTACTAGTAACTGCTCATGCTTTTATTATGATTTTCTTCATGGTTATGCCTATCTCTATGGGTGGTTTTGGTAATTGACTAATTCCTCTTATGCTAGGTGTAGCTGACATG
COI (pilot)	a86236f9a82562686cd37a551cc80132	Polyarthra sp.	127	4	226							gi|625294214|gb|KJ460388.1|	95575	226	10	4.54e-96	363	ACTTTATTTTATTTTTGGAATTTGAGCTGGGTTCATTGGTCTTAGGATAAGGCTTTTAATTCGTATGGAACTTGGGGTTGTTGGTGCCTTTTTAGGGGATGAACATCTTTATAACGTTCTTGTTACGGCTCATGCTTTTGTAATAATTTTTTTTATAACTATGCCTATTTCTATAGGTGGTTTTGGTAATTGATTAATTCCTCTTATGCTAGGAGTTGCTGATATG
COI (pilot)	f2c488a21a3e5eaa14d06e07e1a41b30	Synchaeta sp.	26	2	226							gi|1189131097|dbj|LC215589.1|	99115	226	2	2.07e-109	407	TCTTTACTTCGTCTTTGGTATATGAGCTGGTTTAGTTGGTCTTAGTATAAGACTACTGATTCGTTTAGAATTAGGTATTATTGGACCTTTTTTAGGTGATGAGCATCTTTATAATGTCATTGTAACTGCTCACGCTTTTGTTATGATTTTCTTTATAGTTATGCCTATTTCTATGGGAGGATTTGGTAACTGACTAATTCCATTAATACTAGGAGTCGCTGATATG
COI (pilot)	829fc9967c20f780279449284da01809	Thermocyclops decipiens	46.628	9	226							gi|1817984975|gb|MN641910.1|	99558	226	1	4.44e-111	412	TCTTTACCTAATTTCGGGTGTGTGAGCCGGGATGATTGGTACTGGACTAAGAGTTATTATTCGTCTTGAATTAGGTCAACCAGGTTCTTTAATAGGAGACGACCAAATTTACAATGTAGTGGTTACTGCTCATGCTTTTATTATAATCTTTTTTATGGTGATGCCTATTTTAATTGGTGGGTTTGGTAATTGATTAGTGCCATTAATAATTGGTTCTCCTGATATG
COI (pilot)	52d3261c05f52415a30ce2e338f4f4fb	Thermocyclops sp.	2.06	7	226	ref|NC_030047.1|	83744	203	33	4.30e-48	193	gi|1817984975|gb|MN641910.1|	96018	226	9	9.75e-98	368	TCTTTACTTAATTGCGGGTGTGTGAGCTGGGATGATTGGCACTGGACTAAGAGTTATTATTCGTCTTGAATTAGGTCAACCAGGCTCTTTAATAGGAGATGACCAAATTTACAATGTAGTGGTTACTGCTCATGCTTTTATTATAATTTTTTTTATGGTGATACCTATTTTAATTGGTGGATTTGGTAATTGATTAGTACCATTAATAATTGGTTCTCCTGATATG
COI (pilot)	7b8703b34480c83b2a254cc64e316945	unclassified Arthropoda	6	1	226							gi|21361010|gb|AF513647.1|	80000	215	43	6.39e-35	159	TTTATACCTTTTAGCAGGAGCTTGGTCTGGTATGGTGGGGACAGGCCTGAGAATGATTATTCGGCTAGAGCTTGGTCAGGCAGGATCTTTAATCGGCGATGACCAAATTTATAACGTAGTGGTTACTGCACATGCCTTCATTATGATTTTTTTTATAGTAATGCCTATTTTAATTGGAGGATTCGGTAATTGGCTGGTTCCTCTTATGCTGGGAGCTGCGGATATG
COI (pilot)	254a3156241c1aef5ce9169bfc4b9341	unclassified Calanoida	14	1	226							gi|1368663145|gb|MG450145.1|	84729	203	31	2.91e-48	204	TTTGTATCTTTTAGCAGGAGCCTGATCCGGCATAGTCGGAACAGGCCTCAGAATAATTATTCGGCTTGAGCTTGGCCAAGCAGGCTCTTTAATCGGTGATGACCAAATTTATAACGTGGTGGTTACTGCTCATGCTTTTATTATGATTTTTTTTATGGTTATGCCTATTTTAATTGGGGGGTTTGGCAATTGACTAGTCCCTCTAATATTAGGCGCAGCTGATATA
COI (pilot)	6d1182bc07eac50df60568d9a5cdcbbd	unclassified Calanoida	8	1	226	ref|NC_021129.1|	75714	210	51	5.76e-22	106	gi|189343049|gb|EU770460.1|	85398	226	31	3.71e-57	233	TTTATACTTATTAGCCGGGGCTTGATCCGGCATGGTGGGAACAGGCTTAAGAATAATTATTCGACTAGAACTTGGTCAAGCAGGCTCTTTAATTGGGGACGACCAAATTTATAATGTAGTAGTTACTGCGCATGCCTTTATTATGATTTTTTTTATGGTAATGCCTATTTTAATCGGCGGGTTCGGAAATTGGCTAGTCCCTCTCATATTGGGTGCAGCTGATATA
COI (pilot)	4d4bb3b7cb2355e4b19e0701e16e868a	unclassified Chlorophyta	34	4	232	ref|NC_045363.1|	81333	225	36	1.24e-43	178	gi|1783497212|ref|NC_045363.1|	81333	225	36	1.82e-40	178	TTTATATATTATTTTTGGTGCTTTTTCTGGTGTTATAGGAACTTTATTATCTGCTTTAATTCGTATGGAATTAGCTGGTACTGGAAATCAAGTATTACAAGGAAATCATCAATTTTATAATGTTATTATAACAGCACATGCTTTTATAATGATTTTTTTTATGGTAATGCCAATTCTTATAGGAGGGTTCGGTAATTGATTTATTCCTATAATGATAGGAGCTCCTGATATG
COI (pilot)	cd64eee9eceabf79f69eb430384e1bfb	unclassified Cnidaria	5.538	9	232							gi|410833470|gb|JQ353761.1|	81545	233	35	1.09e-42	185	ATTATATATGATATTAGGAGGAATATCAGGAATGATAGGAACAGGATTTAGTGTTATAATAAGATTAGAATTATCAAGTCCTGGAGATATATATCTAGCAGGAGATTATCAATTATATAATGTTATAATAACAGCTCATGCCTTTATAATGATATTCTTTTTAGTTATGCCAATATTAATTGGTGGTTTTGGTAATTGATTTGTACCATTAATGATAGGGGCACCAGATATG
COI (pilot)	05e822cbfc6ad0c319f26f35ecb9cf9f	unclassified Copepoda	6.051	5	226	ref|NC_024632.1|	80569	211	39	1.21e-38	161	gi|418206470|gb|JX944985.1|	84259	216	34	1.74e-50	211	ACTTTACTTGATCGCGGGTGCTTGGTCAGGTATAGTGGGGACCGGGCTAAGAATAATTATTCGGCTCGAACTAGGCCAAGCTGGCTCCCTGATCGGAGATGACCAAATTTACAATGTTGTTGTTACTGCCCATGCATTTGTAATAATTTTTTTTATAGTAATACCAATTTTAATCGGGGGGTTTGGAAATTGGTTGGTACCTTTAATACTAGGGGCCGCCGATATA
COI (pilot)	256f2761d68cf13aae488878d6be4260	unclassified Copepoda	71	1	225							gi|506616781|gb|JX846960.1|	79018	224	46	1.06e-32	152	TTTGTATCTTTTAGCAGGGGCTTGATCCGGCATAGTGGGGACAGGCCTGAGGATGATTATCCGGTTGAGCTTGGCCAGGCAGGCTCTTTAATCGGCGACGATCAGATTTACAACGTGGTAGTTACTGCACATGCTTTCATTATGATTTTTTTCATAGTAATGCCCATTTTAATTGGAGGATTTGGCAATTGGCTCGTTCCCCTTATGCTAGGGGCAGCGGATATA
COI (pilot)	3761a1a7f8ab1eee33d4302d40eb0ab3	unclassified Copepoda	1.927	1	226							gi|499167953|gb|KC754430.1|	82938	211	35	8.15e-44	189	TTTGTATTTAATCGCGGGAGCTTGATCTGGCATAGTGGGCACAGGATTGAGAATAATTATTCGGCTAGAGCTGGGCCAAGCGGGCTCTTTAATTGGCGACGACCAAATTTACAACGTTGTGGTCACAGCCCACGCCTTTATCATAATTTTCTTTATAGTAATACCAATTTTAATTGGCGGGTTTGGTAACTGGCTGGTCCCTCTTATACTAGGGGCAGCGGACATG
COI (pilot)	69b35ab40d36cc54b2db7549cb554302	unclassified Copepoda	1.826	9	226							gi|189343021|gb|EU770446.1|	82075	212	38	1.36e-41	182	TTTATATCTTTTAGCAGGAGCTTGATCCGGCATAGTTGGGACAGGTCTGAGGATGATTATTCGGCTAGAGCTTGGCCAGGCAGGCTCTTTAATTGGCGACGATCAGATTTACAACGTGGTAGTTACTGCGCATGCTTTCATTATGATTTTTTTTATAGTAATGCCCATTTTAATTGGAGGGTTTGGTAATTGGCTTGTTCCTCTTATGCTAGGGGCAGCGGATATA
COI (pilot)	712366fc5592dc6a7810b3bccff0b543	unclassified Copepoda	1.595	2	226							gi|499167953|gb|KC754430.1|	83412	211	34	1.75e-45	195	TTTGTATTTAATCGCGGGAGCCTGATCTGGCATAGTGGGCACAGGACTAAGAATAATTATTCGGCTAGAGCTAGGCCAAGCAGGCTCTTTAATTGGTGACGACCAAATTTACAACGTTGTGGTCACAGCCCACGCCTTTATCATAATTTTCTTTATAGTAATACCAATTTTAATTGGCGGGTTTGGTAACTGATTGGTCCCGCTTATGCTAGGTGCAGCGGACATG
COI (pilot)	89b0c97bbd7a4779d21bf4e9e1d9494b	unclassified Copepoda	9.646	6	226	ref|NC_046743.1|	78761	226	48	7.30e-36	152	gi|459938159|gb|KC594136.1|	84186	215	34	6.25e-50	209	TTTGTATTTAATCGCGGGAGCTTGATCTGGCATAGTGGGCACAGGATTAAGAATAATTATTCGGCTAGAGCTGGGCCAAGCGGGCTCTTTAATTGGTGACGACCAAATTTACAACGTTGTGGTCACAGCTCACGCCTTTATCATAATTTTCTTCATAGTAATACCAATTTTAATTGGGGGGTTTGGTAACTGGCTGGTCCCGCTTATATTAGGAGCAGCGGACATG
COI (pilot)	9417ad12099026423d4261eabc22cada	unclassified Copepoda	81	2	232							gi|616038116|gb|KJ433980.1|	80172	232	44	8.46e-39	172	CCTTTATCTTGTTTTTGCTATGATTGGCGGATTGTTGGGAGGAATTCTCTCGATGATTATTCGTCTTCAGCTTATGCATCCTGGTGGTATGGTTTTAGGTGGGGATCATCAACTGTATAACGTGATCATCACCGCTCATGGTTTATTGATGATTTTCTTTATGGTGATGCCGGCATTAATCGGTGGTTTTGGTAACTGGTTTGTTCCGTTGATGATCGGTGCGCCGGATATG
COI (pilot)	974dabc25319411ded2e92832c087b1c	unclassified Copepoda	250	2	226	ref|NC_007695.1|	77725	211	45	1.23e-28	128							TTTGTATTTAATCGCAGGAGCTTGATCTGGCATGGTGGGCACAGGATTAAGAATAATTATTCGGCTAGAGCTGGGCCAAGCGGGCTCTTTAATTGGTGACGACCAAATTTACAACGTTGTAGTCACAGCCCACGCCTTTATCATAATTTTCTTTATAGTAATGCCAATTCTAATTGGGGGGTTTGGTAACTGACTGGTCCCACTTATACTAGGAGCAGCGGACATG
COI (pilot)	b5d58224a0b6977a386818cd067a6479	unclassified Copepoda	382	2	226	ref|NC_034022.1|	79048	210	44	1.22e-33	145	gi|1786518952|gb|MN745839.1|	85437	206	29	4.83e-51	213	TTTGTATTTAATCGCAGGAGCTTGATCTGGCATAGTGGGCACAGGATTAAGAATAATTATTCGGCTAGAGCTGGGCCAAGCAGGCTCTTTAATTGGCGACGATCAAATTTACAACGTTGTGGTCACAGCTCACGCCTTTATCATAATTTTCTTTATAGTAATACCAATTTTAATTGGCCGGTTTGGTAACTGATTGGTCCCGCTTATACTCGGTGCAGCAGACATG
COI (pilot)	edbf3991bceb588c18ca987699f766b4	unclassified Copepoda	31	3	226	ref|NC_030014.1|	77143	210	48	5.72e-27	122	gi|1911465473|gb|MW051370.1|	84977	213	32	3.74e-52	217	TCTCTACCTTTTAGCCGGGGCTTGATCCGGCATAGTGGGGACAGGCCTGAGAATAATTATTCGACTAGAGCTTGGCCAAGCAGGCTCTTTAATCGGAGACGACCAAATTTACAACGTAGTAGTAACTGCGCATGCTTTTATTATGATTTTTTTTATGGTAATGCCTATTTTAATTGGAGGATTCGGCAATTGATTAGTTCCTCTTATACTGGGCGCAGCTGACATA
COI (pilot)	8bfc30c3336c25c3609f8ff63703d86c	unclassified Discosea	13	2	232							gi|1562487685|gb|MH124201.1|	79221	231	48	1.83e-35	161	TTTGTATTTAATCTTTGGTGGTTTTTCTGGTATTTTAGGTACATTAATGTCTATGTTTATTAGAATGGAGTTAAGTGGTACTGGTTCTCAAATTTTAGAAGGGAATTATCAATTTTATAATGTTATTATTACAGCACATGCTTTCTTAATGATTTTTTTCATGGTAATGCCGATTTTAATGGGTGGGTTTGGTAATTGATTCGTACCTCTTTTAATAGGTGCTCCAGATATG
COI (pilot)	b4fd62e4f93492d2257bb1f9d867537c	unclassified Insecta	1.492	4	226	ref|NC_043770.1|	78155	206	41	1.23e-28	128	gi|1810961606|gb|MT080466.1|	83929	224	36	1.34e-51	215	GCTCTATTTTATTTTTGGCATTTGAAGTGGGCTAGTTGGTACTTCGTTTAGAGTAATAATTCGTACTGAGCTTAGAAATGTTGGATCTTTTTTCATGAATGACCAATTATATAATGTTTTAGTAACCTCTCATGCTTTTATTATAATTTTCTTTATAACTATGCCATTGGTTATTGGTGGTTTTGGTAACTGACTTGTTCCACTAATATTAGGTTCTCCAGATATG
COI (pilot)	d4861441093829afe58ee69dfb68be29	unclassified Insecta	7.093	2	226	ref|NC_046889.1|	76852	216	46	7.40e-26	119	gi|1070691935|gb|KX052083.1|	79812	213	37	3.84e-32	150	TTTATATTTTATTTTTGGTATTTGATCTGGATTTGTCGGACTTGGTATGTCTTTAGTTATTCGTACCGAGTTGGGGACAGCAGGCTCTTTCTTAGGCGATGAGCAATTGTATAATAGAATAGTTACTGCACACGCTTTTATTATAATTTTCTTTATAGTTATGCCTATTGCTATTGGTGGGTTTGGGAACTGACTTCTTCCTATAATATTGGGATGTGTTGACATA
COI (pilot)	28d5181766bdc407cec8c29f60763e24	unclassified Naididae	6	1	226	ref|NC_029871.1|	81166	223	42	3.35e-44	180	gi|33330137|gb|AF534853.1|	90610	213	20	3.63e-72	283	ATTATACATTATTTTCGGTGTATGAGCAGGAATAGTAGGAACAGGAACAAGACTACTTATTCGAATTGAACTATCTCAACCAGGATCTTTCCTAGGAAGAGACCAACTATACAACACACTTGTGACAGCACACGCATTCTTAATAATTTTCTTCCTAGTAATGCCAGTATTTATTGGTGGATTCGGAAATTGACTTCTCCCACTAATGCTAGGTGCGCCAGATATA
COI (pilot)	6389b698f21dd65efbbfe8216d447de1	unclassified Naididae	41	1	226	ref|NC_038087.1|	75799	219	45	2.07e-21	104	gi|1228304396|gb|KY633385.1|	91189	227	18	2.16e-79	307	CCTTTACATACTTTTTGGGTTATGAGCAGGAATAGTAGGAACAGGAACAAGAGTACTAATTCGACTTGAACTAGCTCAACCAGGATCATTCCTAGGCAGAGATCAATTATTCAACACACTAGTAACAGCACACGCATTCCTAATAATTTTCTTCCTAGTTATGCCTGTATTTATTGGTGGATTCGGGAACTTCTTAGTACCACTAATATTAGGAGCACCTGATATA
COI (pilot)	d118131eeaa27aa2f3f5fb2ef249ccd4	unclassified Naididae	38	1	226	ref|NC_050982.1|	76214	206	49	4.45e-23	110	gi|1595401839|gb|MH744931.1|	90625	224	21	1.30e-76	298	TTTATACATAATCCTAGGGGTTTGAGCAGGAATAGTAGGAACAGGAACAAGAATACTAATTCGAATCGAACTAGCACAACCAGGATCATTCTTAGGAAGAGATCAATTATATAATACATTAGTAACAGCACATGCATTCCTAATAATTTTCTTCTTAGTAATGCCTGTATTCATTGGTGGATTTGGAAATTGACTTCTACCATTAATACTTGGGGCACCAGATATA
COI (pilot)	56885140da8628416b764ed12669ccc6	unclassified Rhodophyta	43	3	232	ref|NC_002174.1|	76395	233	51	5.89e-27	122							ATTATATATAATTTTTGGAGCATTATCTGGTGTTATAGGTACTTTACTTTCAGCACTTATCCGTATGGAATTAGCTGGAACAGGTAACCAAGTATTACAAGGAAACCATCAATTTTATAATGTAATTGTAACTGCACACGCATTTATCATGATTTTTTTTATGGTTATGCCTATTATTATTGGAGGATTTGGTAACTGATTTGTACCTATAATGATTGGTGCACCAGATATG
COI (pilot)	67860d64d4807b2a46542230f2f3defc	unclassified Rhodophyta	17	1	232							gi|1203234192|gb|MF094026.1|	80543	221	39	3.94e-37	167	ATTATATTTAATTTTAGGAGCATTTTCAGGTATTTTAGGAACTATTTTATCTTTAATAATTCGTTTAGAATTAGCTAATCCTGGTAGCCAATTCTTATTGGGAAATAATCAATTATATAACGTAGTTATAACTGCGCATGCGTTTATCATGATCTTTTTTATGGTAATGCCAATTTTATACGGAGGTTTTGGAAATTGATTTGTTCCTATCATGATAGGAGCTGTAGATATG
COI (pilot)	80541acfbd201e43d6a3a68b0fcdc59d	unclassified Rhodophyta	62	5	232							gi|300373135|gb|GU223885.1|	80374	214	39	6.59e-35	159	TTTATATTTAGTTTTAGGGGCATTTTCAGGAGTATTGGGAACTGTAATGTCAATTCTTATTCGTGCGGAATTAGCAGGAACAGGACGTCAGTTTTTAGAAGGGAATTATCAATTTTATAATGTAATTATTACAGCACATGCTATTTTAATGATTTTCTTCATGGTAATGCCTATTTTAATTGGAGGTTTTGGTAATTGATTTGTACCATTATTAATTGGAGCTTCAGATATG
COI (pilot)	abb3dac758e44134f84291cadaf992fe	unclassified Rhodophyta	328	7	232							gi|313161099|gb|HM915532.1|	81116	233	40	3.91e-42	183	ACTTTATCTGATATTTGGGGCATTTTCAGGAATGCTTGGAACATGTTTCTCTATGCTTATTCGTATGGAATTAGCACAACCGGGAAATCAAATACTTGCCGGAAATCACCAACTTTATAATGTTATTATTACAGCACATGCATTCCTTATGATCTTCTTCATGGTTATGCCTGCACTTATTGGAGGTTTTGGAAACTGGATGGTTCCTCTTCTAATTGGAAGCCCAGATATG
COI (pilot)	ae5cdf8203a58c3e8ec3c0ad0f9fc2d4	unclassified Rhodophyta	4	1	232							gi|291293682|gb|GQ497312.1|	79091	220	42	1.43e-31	148	GCTATATCTTATTTTTGGGGCTATCTCAGGAATTATAGGGCTTTGTTTTTCCATAGTTATTCGAATGGAATTATCAGCTCCAGGAGATCAAATATTATCTGGTAATTATCAACTATATAATGTTCTTATTACTGCTCATGGTTTATTAATGCTCTTTTTTATGGTTATGCCTATATTAATAGGTGGTTTTGGGAATTGATTTGTTCCTATTATGATAGGTGCCCCTGATATG
COI (pilot)	d77780620e87309d5c61d75da46bce1d	unclassified Rhodophyta	124	2	232							gi|327243724|gb|HQ422844.1|	80426	235	38	8.46e-39	172	ATTATATTTAATTTTTGGAGCATTTTCTGGAGTAGTGGGTACTTTATTATCATCTATTATTCGATATGAATTAGCAGCCCCAGGAAATCAAATTTTAAACGGAAACCATCAATTTTATAATGTTGTTATAACTGCACACGCATTTATAATGATTTTTTTTATGGTTATGCCTATCGTTATTGGAGGTTTTGGGAATTGATTTGTACCTATTATGATCGGAGCTCCTGATATG
COI (pilot)	e511b4d2e17a2cf671cdaf7c913f6fa7	unclassified Rhodophyta	38	4	232	ref|NC_005984.1|	79487	234	44	3.47e-39	163	gi|327243806|gb|HQ422885.1|	80932	236	37	5.06e-41	180	TCTTTATCTTATTTTTGGGGCTATTTCAGGTATTATTGGGCTTTGTTTTTCTATTGTTATTCGTATGGAATTATCAGCTCCTGGAGATCAAATTTTAGCTGGTAATTATCAACTTTATAATGTAATTATAACAGCACATGGTTTATTAATGCTTTTTTTTATGATTATGCCTATTTTAATTGGAGGTTTTGGTAATTGATTTGTTCCTATTATGATAGGTGCTCCTGATATG
COI (pilot)	f7215df5851d7c35c5d158a17ef55b29	unclassified Rhodophyta	21	2	232							gi|1267155093|gb|KY272525.1|	78696	230	45	3.96e-32	150	TTTATATTTAGTATTAGGAGCTTTTTCTGGAGTATTAGGAACAGTTATGTCTATTTTAATCCGTATGGAATTAGCTGGAACAGGGCGTCAATTCTTAGAAGGAAATTATCAATTTTATAATGTTATCATTACAGCGCATGCAATTTTAATGATTTTCTTCATGGTTATGCCTATTTTAATTGGGGGATTTGGTAACTGATTTGTTCCATTACTTATTGGAGCTCCAGATATG
COI (pilot)	fee776838ee36d1fc3201ca4a34335f4	unclassified Rhodophyta	111	4	232							gi|327243724|gb|HQ422844.1|	80631	222	37	3.94e-37	167	ATTATATTTAATTTTTGGAGCATTTTCTGGAGTAATCGGAACATTATTATCATCTATTATTCGTTATGAATTAGCTGCGCCAGGAAATCAAATTTTAAATGGAAATCACCAATTTTATAATGTTGTTATAACTGCACACGCATTTATAATGATTTTTTTTATGGTAATGCCTATCGTTATTGGAGGTTTTGGAAATTGATTTGTTCCTATTATGATTGGAGCCCCTGATATG
COI (pilot)	7a98ac100bd4aa22a3b17b41bc0db5a8	unclassified Rotifera	51.166	9	226							gi|1035549637|gb|KU299223.1|	84615	221	34	2.89e-53	220	GCTTTATTTTATTTTTGGTATTTGAGCAGGTTTCATTGGTTTAAGTATAAGACTTTTAATCCGAATGGAGCTTGGTGTAGTTGGTGCTTTTCTTGGTGATGAGCATCTTTACAATGTGTTAGTCACAGCTCATGCTTTCGTTATAATTTTCTTTATAGTGATGCCTATTTCTATAGGTGGTTTTGGAAACTGGCTGATTCCTCTTATGCTTGGGGTTGTAGATATG
COI (pilot)	97e86d011829855a497fbc4c7830b085	unclassified Rotifera	20.009	7	226							gi|1189131059|dbj|LC215570.1|	84581	227	31	8.03e-54	222	TCTTTACTTTTTATTTGGTATATGAGCAGGCTTTATCGGTCTTAGAATAAGACTTCTTATCCGTATAGAACTTGGTGTCGTTGGTTCCTTTCTAGGGGACGAACACATCTATAATGTTATTGTTACTGCACATGCTTTTATTATAATCTTCTTTATGGTTATGCCTATTTCAATAGGTGGCTTTGGTAATTGACTTATTCCTCTTATGTTAGGTGTTGCTGACATG
COI (pilot)	9fcb8c374d67bc031055d266dc251b74	unclassified Rotifera	79	3	226							gi|1845941374|gb|MT521626.1|	85526	228	29	1.03e-57	235	TTTATATTTTTTGTTCGGAATGTGAGCAGGTTTTATTGGCTTAAGGATAAGAATATTAATTCGTGTTGAGTTAGGTGTCGTAGGTCCTTATTTAAGAGATGAGCATCTATATAATGTATTAGTTACTGCTCATGCTTTTGTAATGATTTTCTTTATAGTAATGCCTATTTCTATGGGAGGGTTTGGTAATTGACTTATCCCCCTCATATTAGGTGTTGCTGACATG
COI (pilot)	c6a04a6f446dff276d00313846ed5de6	unclassified Rotifera	14	1	226							gi|717626650|gb|KC431011.1|	81498	227	40	1.05e-42	185	TCTTTACTTTTTATTCGGCTTATGGGCAGGCTTTATTGGTCTCTCTATAAGATTTCTGATTCGCTTAGAGTTAGGTGTTATTGGTCCCTATATTGGGGATGAGCATCTCTATAATGTTATAGTGACGGCTCATGCTTTTGTTATGATTTTCTTCATAGTTATACCTATTTCTATGGGTGGTTTTGGCAACTGACTTATTCCTTTAATGTTGGGGGTTGCCGATATG
COI (pilot)	0189bb886877bf2a3c77941c4490b3ff	unclassified Stramenopiles	27.152	9	232							gi|685431610|gb|KF697357.1|	77682	233	48	8.58e-29	139	TTTATATTTATTTTTTGGCGCGGTATCTGGTGTCATTGGCACCATGTTATCTTTAATTATGCGTTTTGAGCTTGCTTACCCTGGTAATCAAATGCTGCAAGGTAATTATCAATTATATAATGTTTTAGTTACGGCGCATGCTTTTGTTATGATTTTTTTCATGGTAATGCCATTACTAATGGGCGGCTTTGGTAATTGGTTTGTCCCAATTTTATTAGGTGCTCCAGATATG
COI (pilot)	030ba44646c9c42593739752e7d63818	unclassified Stramenopiles	22	2	232							gi|1069460804|gb|KT894058.1|	79372	223	42	3.06e-33	154	ACTGTACTTCTTTTTTGGTGCCTTTTCAGGAGTAATAGGAACTTTATTTTCGGTTATTATGAGAATGGAACTTGTTAGCCCGGGGGATCCTATTTTAAATGGTAACTTTCAATTTTATAATGTTTTAGTAACTGCTCATGCAATTCTTATGATTTTTTTCATGGTTATGCCAATACTAATTGGTGGTTTTGGTAACTGGTTTGTTCCTATAATGGTAGGAGCTCCTGATATG
COI (pilot)	0a96944ab19b45b3f27e68a61fb48c41	unclassified Stramenopiles	13	1	232							gi|1885766335|gb|MT386082.1|	76623	231	48	8.64e-24	122	ACTTTATTTAGTGTTTGCGGTATTTTCAGGGGTTTTAGGAGCTACAGCTTCAGTTTTAATTCGCTTAGAATTATCAGGACCTGGTGTTCAGATTTTAGGCGGAAACAATCAATTATATAACGTATTGGTTACTGCACACGGATTATTAATGGTGTTCTTCTTAGTAATGCCAGCTTTAATCGGAGGATTCGGAAATTGGTTCGTACCTTTAATGATTGGTGCACCTGATATG
COI (pilot)	16cda03a1665cb494d4d10808838bfdc	unclassified Stramenopiles	614	9	232							gi|411101612|gb|JQ412800.1|	80357	224	44	3.04e-38	171	ATTATACCTACTTTTTGGAGCTTTATCCGCTGTGGCTGGTACCACATTATCTGTTTTAATCCGTTTAGAATTAGCACAACCTGGTAGTCAAATACTTGCAGGAAATAATCAACTATATAATGTTATCGTTACTGGTCATGCATTTGTTATGATTTTTTTTATGGTAATGCCAACTCTTATCGGCGGTTTTGGTAACTGGTTTGTGCCTTTAATGATTGGAGCGCCTGACATG
COI (pilot)	18039782ce3542547610cae368ed43c1	unclassified Stramenopiles	25	1	232							gi|223029670|gb|FJ030897.1|	76526	213	46	5.20e-21	113	ACTTTATTTAGTGTTCGCAGTATTTTCAGGGGTTTTAGGAGCTACAGCTTCAGTTTTAATTCGCTTAGAATTATCAGGACCTGGTGTTCAGATTTTAGGCGGAAACAATCAATTATATAACGTATTAGTTACTGCACACGGATTATTAATGGTATTCTTCTTAGTAATGCCAGCTTTAATCGGAGGATTTGGAAACTGGTTCGTTCCTTTAATGATCGGTGCGCCCGATATG
COI (pilot)	20b50370c33a4ac1f7c9e54e0824d32c	unclassified Stramenopiles	3	1	233							gi|320336595|gb|HQ708449.1|	82128	235	38	1.40e-46	198	TTTATATATAATTTTTGGTGCTTTTTCAGGTGTTATTGGCAGCGTGTTATCTGCTTTTATTCGTTTAGAATTAGCTGAACCAGGAAATCAAGTTTTATTAGGAAATAATCAATTTTATAATGTTATTATTACTGCACATGCATTTATAATGATTTTTTTTATGTTAATGCCTGTATTAATGGGGGGGTTAGGTAACTGGATGGTTCCATTAATGATTGGAGCTCCAGATATGG
COI (pilot)	305c200767a44bcd1ccc16af41833ff7	unclassified Stramenopiles	192	8	232	ref|NC_022255.1|	84483	232	36	3.37e-59	230	gi|613433192|gb|KJ410689.1|	84483	232	36	4.95e-56	230	TCTTTATTTAATTTTTGGGGCTATTGCGGGAGTTGCGGGGACAACTCTTTCTATTCTTATCCGATTAGAATTAGCTCAGCCTGGGAATGAATTTTTATCAGGAAATAATCAGTTATATAATGTTATTGTAACAGGTCATGCTTTTGTAATGATTTTTTTTATGGTGATGCCTGTTTTAATTGGTGGTTTTGGAAATTGGTTTGTTCCACTAATGATTGGTGCGCCAGATATG
COI (pilot)	331421532ea358e40118bc00af277295	unclassified Stramenopiles	29	1	232	ref|NC_021639.1|	75652	230	52	1.28e-23	111	gi|339518551|gb|JF796547.1|	77523	218	41	2.40e-24	124	ACTTTATTTAGTATTCGGGTTATTCTCAGGGGTATTAGGGTCAGTGATGTCCGTGATTATGCGGATGGAATTGGCGGCTCCGGGTAACCAAGTGTTAGGGGGAAACCACCAACTTTATAACGTATTAATTACGGCGCACGCCTTCCTCATGATCTTCTTCATGGTGATGCCTGCGATGATCGGAGGATTTGGTAACTGGTTTGTACCTCTTATGATTGGTGCTCCAGACATG
COI (pilot)	357ab482d12faf8efcc9fd84ab4ca2bb	unclassified Stramenopiles	5	1	232							gi|320336047|gb|HQ708175.1|	82833	233	36	8.34e-49	206	CTTATATATAATATTTGGTACATTTTCAGCGGTTGTTGGATTAATATTATCAGTATTAATTCGATCAGAATTAAGAGCACCTGGAAATCAAATTTTCTTTGGAAATCACCAATTATATAATGTTGTTGTAACTGCACATGCATTTATAATGATTTTCTTTTTTGTTATGCCTTTATTAATTGGAGGATTTGGAAATTGGTTAGTGCCTTTAATGATAGGAGCTCCAGATATG
COI (pilot)	3f0baabc617a644fe27ba87e39f0c959	unclassified Stramenopiles	12	1	232	ref|NC_026843.1|	77056	231	47	1.27e-28	128	gi|320336055|gb|HQ708179.1|	81624	234	37	8.40e-44	189	ATTATATCTTATTTTAGGAGCATTTTCTGGAATTATTGGAACTTTATTATCATCTTTAATTCGTTTAGAGTTAGCTGCTCCAGGTAATCAAATTTTAGGTGGAAATTTTCAATTTTATAACGTTATTGTAACTGCGCATGCCTTTATCATGATTTTTTTTATGGTTATGCCAATTTTAATTGGTGGTTTTGGAAATTGATTCGTGCCAATAATGATTGGTGCTCCAGATATG
COI (pilot)	4671d7e93980bae14b34a92aa5bae62b	unclassified Stramenopiles	3	1	231							gi|2058277624|dbj|LC618937.1|	79399	233	42	6.55e-35	159	TTTATATATTATTTTTGGTGGTTTATCAGGAATGATAGGTACAGGATTTAGCGTAGTTATAAGATTAGAATTATCTAACCCAGGAGATTTATATTTAGCAGGTGATTATCGATTATATAATGTAATTATAACTGCTCATGCTTTTATAATGATTTTCTTCTTAGTTATGCCTGTATTAATAGGAGGTTTTGGTAACTGATTTGTACCTTTAATGATAGGTGCACCAGATAT
COI (pilot)	4b6faa55272f9cb44a08ffa03afadd75	unclassified Stramenopiles	6	1	232							gi|545483865|gb|KF281381.1|	73504	234	58	1.13e-12	86.1	TTTATATTTAATTTTTGCAATTGTGGCAGGAATTGTTGGAACAGTTTTTTCTGTTCTAATGAGAATGGAGCTTATGTATCCAGGAGATGGAATTTTAAAAGGAGATTATCATCTTTATAATGTTCTGGTCACTGGTCACGGTCTAATAATGGTTTTCTTTATGGTGATGCCAGCAATGATAGGTGGATTTGGAAATTGGTTCGTCCCTTTAATGATCGGCGCTCCTGATATG
COI (pilot)	5303102e83b37b1db8f6ee70f5106acc	unclassified Stramenopiles	3	1	231	ref|NC_022178.1|	78788	231	46	7.48e-36	152	gi|320336087|gb|HQ708195.1|	81818	231	39	2.32e-44	191	TTTATATTTTATTTTTGGCGGTTTTGCCAGTGTTGTAGGTACTTGGTTATCTATTTTAACTCGTATGCAATTAGCTTTCCCTGGTGGTGAAGCTTTATCAGGTAATTGGCAATTATATAATGTTATAGTAACTGCTCATGCTTTTATTATGATTTTTTCTATGGTTATGCCTATTATGATTGGTGGTTTGGTAATTGGCTTGTTCCTCTTATGGTAGGAGCTCCAGATACG
COI (pilot)	57589fabfcf71b4cae668a1def071c45	unclassified Stramenopiles	16	1	232	ref|NC_042669.1|	80000	220	42	1.25e-38	161	gi|320337287|gb|HQ708795.1|	82051	234	36	1.81e-45	195	ATTATACTTAATATTTGGTGGTTTTTCAGGTATTATTGGATTAATTTTATCTATGGTAATTCGAATGGAATTATCAGCGCCAGGTAATCAATTATTAGCGGGTAATCATCAATTGTATAATTCAATTATAACAGCACATGCTTTTATAATGATATTTTTTATGGTGATGCCAGTATTAATTGGTGGTTATGGTAATTGGTTTGTACCTTTAATGATTGGAAGCGCAGATATG
COI (pilot)	649eeb441f1828cd81de0e5c9ae6f0af	unclassified Stramenopiles	9	1	232	ref|NC_005984.1|	86404	228	31	2.59e-65	250	gi|320336057|gb|HQ708180.1|	86842	228	30	8.17e-64	255	ACTTTATCTGATTTTTGGTGCGTTTTCGGGTGTAGTAGGAACTGTATTATCAATGTTAATTCGTTTAGAATTAGCTCAACCGGGTAATCAAATTTTATTAGGAAATCATCAATTATATAATGTAATCGTGACTGCACATGCATTTATTATGATTTTCTTTATGGTTATGCCAATTTTAATTGGAGGTTTTGGTAATTGGTTTGTACCTTTAATGTTAGGTGCCCCTGATATG
COI (pilot)	71fbbbae52abfdbdf950f271e67445ca	unclassified Stramenopiles	38	1	232							gi|320336055|gb|HQ708179.1|	79487	234	44	5.09e-36	163	TCTTTATATTTTGTTAGGTGCTTTTTCTGGCATTATTGGTACAATTATGTCAGTTGTTATTCGTGCTGAGTTAGCAAATCCGGGTAATCAATTACTAGGTGGTAATCACCAAGTGTACAATGTTATTGTTACTGCACATGCGTTTATTATGATTTTTTTTATGGTAATGCCAATTTTAATTGGTGGTTTTGGTAATTGGATGGTTCCTTTGATGATTGGAGCTCCAGATATG
COI (pilot)	7a6f0f81fa7b76b7cab3438d04763617	unclassified Stramenopiles	574	9	232	ref|NC_026009.1|	78879	232	45	2.09e-36	154	gi|769175281|gb|KJ995598.1|	83262	233	35	1.79e-50	211	ATTATATCTAATTATAGGAGCTTTTTCTGGGGTAATCGGGACTCTATTATCTTCAATTATTCGTTTAGAATTAGCCGCACCTGGAAATCAAATATTAAACGGAAATCATCAATTTTATAATGTTGTAGTAACAGCACATGCTTTTATTATGATTTTTTTTATGGTTATGCCAATTTTAATTGGTGGTTTTGGTAATTGATTTGTGCCTATTATGATTGGAGCACCTGATATG
COI (pilot)	8923a2db8a6b73ff6b5852732bafb1d4	unclassified Stramenopiles	1.496	7	232	ref|NC_010207.1|	75214	234	46	2.76e-20	100							TTTATATTTAATTTTCGGCGCTGTTGCTGGTATTATTGGAACTGTTTTATCTATGATTATTCGTCTAGAATTAGCTTATCCGGGCGATCAAGTTTTAATGGGTAACTATCAATTATATAACGTAATTGTTACTGCTCATGCTTTTGTTATGATTTTCTTCATGGTTATGCCTATTTTAATGGGTGCTTTTGGTAACTGGTTTGTACCTATTTTATTAGGTGCACCGGACATG
COI (pilot)	92a8e0a16211f21b035a226037482fe1	unclassified Stramenopiles	6	1	226	ref|NC_047467.1|	81532	222	41	2.59e-45	183	gi|295849801|gb|GU566792.1|	86036	222	31	7.97e-59	239	ACTTTACTTAATTTTCGGGGCTTGATCAGCTATAGTCGGGACTGCTCTTAGCGTAATTATTCGAGCTGAATTAGGCCAACCTGGGTCTTTAATCGGGAATGATCAAATTTATAATACAATTGTCACCGCCCACGCATTTATTATAATTTTTTTTATGGTAATACCTATCATAATCGGAGGGTTTGGAAACTGATTAGTCCCCTTGATACTTGGAGCCCCCGATATA
COI (pilot)	9aa27eeaf24961f9e0fb142fbab3cb2e	unclassified Stramenopiles	1.39	4	232	ref|NC_032051.1|	79221	231	46	4.49e-38	159	gi|918464174|gb|KT257397.1|	80435	230	41	8.46e-39	172	ACTATATATGATTTTTGGGGCTTTATCTGGGGTTATAGGTACTTTATTATCCGCACTTATTCGTATGGAATTAGCCGGTACCGGTAACCAAGTATTACAAGGAAATCATCAATTTTATAATGTAATTGTAACTGCACATGCTTTTATTATGATTTTTTTCATGGTAATGCCAATCATTATAGGAGGATTTGGTAACTGATTTGTTCCTATAATGATTGGAGCTCCAGATATG
COI (pilot)	a6c21230b55e59192662dd98e8b939a1	unclassified Stramenopiles	124	6	232							gi|827085616|gb|KM058105.1|	81429	210	38	3.04e-38	171	ACTTTACTTTCTTTTTGGTATCTTGTCTGGAATTATCGGTACCTTTTTTTCAATTTTAATCCGTTTAGAATTGTCTCAACCCGGCGATCCTATTTTAAATGGAAATTTTCAATATTATAATGTTGTAGTTACTGCGCATGCTTTTATTATGATTTTTTTTATGGTGATGCCTACTTTGATTGGAGGTTTTGGTAATTGGTTTGTTCCTGTTATGATTGGAGCACCTGATATG
COI (pilot)	aa517dcce185ef86a3c30d071d7dd0be	unclassified Stramenopiles	60	3	232	ref|NC_022178.1|	87879	231	28	5.53e-72	272	gi|320336621|gb|HQ708462.1|	92641	231	17	3.67e-87	333	ATTATATTTAATTTTTGGTGCCTTTTCCGGTGTAGTAGGTACCACTTTATCTCTTTTAATTAGAATGGAGTTAGCACAACCAGGTAATCAAATTTTTATGGGAAATCATCAATTATATAACGTAGTTGTAACAGCTCATGCATTTATTATGATTTTCTTTATGGTAATGCCCGTATTATTAGGGGGTTTTGGTAATTGGTTTATACCTTTAATGATTGGGGCACCTGATATG
COI (pilot)	aeb9809a8d3f5d13bbe591aa5a2be924	unclassified Stramenopiles	11.307	9	232							gi|1069323462|gb|KX665185.1|	79060	234	37	3.96e-32	150	CTTATATTTAATTTTAGGTGCCTTTGGAGGTATGTTAGGAACAGCTATGAGCGTTATTATTAGATTTGAATTATCTACACCAGGTGTCGCTTTTTTAGGTGGCGATGGTCATTTATATAATGTAATAGTAACTGCACATGCTTTCTTAATGATATTCTTTATGGTTATGCCAATTTTAATAGGTGGTTTTGGTAACTGATTAGTTCCTTTAATGATAGGAGCACCAGATATG
COI (pilot)	bb66e32f5b584e6e48a9bdd88415778e	unclassified Stramenopiles	171	8	232							gi|320337299|gb|HQ708801.1|	81614	223	39	3.91e-42	183	TCTCTACCTTATTTTTGGTATTTTTTCTGGTATTATAGGTACTACTTTGTCTGTTCTTATCCGTATGGAATTAGCTGGTCCAGGAGTACAGGTTCTTGGCGGTAATCATCAACTTTATAACGTTATTGTTACTGGTCATGCTTTTATTATGATCTTTTTTATGGTTATGCCTGTTCTAATAGGTGGTTACGGTAATTGGTTTGTACCTATTATGATTGGAGCCCCAGATATG
COI (pilot)	c4fe11dcee42d0fd0bff8c947637decd	unclassified Stramenopiles	114	1	232	ref|NC_023506.1|	77682	233	48	5.85e-32	139	gi|781786391|emb|LM995397.1|	79487	234	42	1.83e-35	161	CTTATATCTTATTTTTGGTGCGGTTTCTGGTGTAATGGGAACCATGCTTTCTGTTCTTATTCGTATGGAGTTAGCTCATCCTGGAAGTCAAATTTTAGCTGGAAATAATCAATTGTATAACGTAATTGTTACAGGCCACGCTTTTATCATGATTTTTTTTATGGTAATGCCTGTAATGATTGGGGGTTTTGGTAATTGGTTTGTCCCTTTAATGATTGGCGCCCCCGATATG
COI (pilot)	cc77570471633f76c9fb3d126e318f99	unclassified Stramenopiles	6	1	232							gi|675391344|gb|KJ654025.1|	78448	232	46	3.96e-32	150	TCTATATTTCATCTTTGGTTTTTTCGCAGGTATCATTGGAACAATTTTGTCATTATTAATACGTTTAGAACTAGCTTATCCAGGAAGTCAATTTTTTTTGGGTAATTACCAATTATATAATGTTGTAGTTACTGCTCATGCATTTATAATGATTTTCTTTATGGTAATGCCAATTTTAATTGGAGGATTTGGTAATTGATTTGTTCCAATTTTAATTGGAGCTGTTGATATG
COI (pilot)	ddaa75d44d854b3898a8bcff8eb8213b	unclassified Stramenopiles	9	1	232							gi|985769097|gb|KT692891.1|	82051	234	38	5.02e-46	196	TTTATATTTAATTTTTTCAGCTTTTTCAGGGGTAGTTGGTACAGTATTATCTATAATTATACGTATGGAATTAGCGCAACCTGGTAATCAAATTTTAGCAGGTAATTTCCAATTATATAACGTATTAATTACAGGACATGCATTTATAATGATTTTCTTTATGATTATGCCTTCATTATTTGGAGGTTTTGGTAACTGGTTTGTTCCTATTTTAATAGGTGCTCCAGATATG
COI (pilot)	e112435e1f4a664961905f1edf3c316f	unclassified Stramenopiles	6	1	232	ref|NC_036382.1|	74153	236	46	2.78e-15	84.2	gi|675391420|gb|KJ654063.1|	80095	211	40	8.52e-34	156	ACTATACTTAGTGTTTGCAGTATTTTCTGGGGTTTTAGGAGCAACAGCTTCAGTGTTAATTCGCTTAGAATTATCAGGACCAGGTGTTCAGATTTTAGGCGGAAACAATCAACTATATAACGTATTAGTAACTGCGCATGGATTACTAATGGTGTTCTTCTTAGTAATGCCTGCCTTAATTGGAGGATTTGGTAACTGGTTCGTTCCTTTAATGATTGGTGCGCCTGATATG
COI (pilot)	e1f650db2da9e1ce274fa3866815f9bf	unclassified Stramenopiles	15	2	232							gi|320336751|gb|HQ708527.1|	81818	231	42	1.81e-45	195	ATTGTATTTTATTTTCGGTGTAATTTCTGGTATTGTTGGTACTTTTTTTTCAATTTTAATTAGATTAGAATTATCACAACCAGCAGATCCTATTTTAAACGGTGATTTTCAATATTATAATGTTGTTGTTACTGCTCATGCTTTTGTTATGATTTTTTTTATGGTTATGCCAACATTAATTGGAGGTTTTGGTAATTGGTTTGTACCAGTAATGTTAGGTGCTCCTGATATG
COI (pilot)	f036f6d2ba7ffd075370c765e5f74c39	unclassified Stramenopiles	67	2	232	ref|NC_037729.1|	83478	230	38	9.45e-55	215	gi|1839330967|gb|MK887243.1|	92982	228	16	3.67e-87	333	TCTATATATTATATTTGGAGGTATTGCTGGTGTGGCTGGAACCGCATTATCTCTTTATATTCGAATTACTTTATCCCAACCTAATGGAAATTTTTTAGAGTATAATCATCATTTTTATAATGTAATTGTAACTGGCCATGCATTCGTTATGATTTTTTTTATGGTTATGCCGGTATTAATCGGAGGATTTGGGAACTGGTTTGTCCCGCTGATGATTGGAGCGCCTGATATG
COI (pilot)	f3449ebd12e3a9fc8c23ace5e75cee77	unclassified Stramenopiles	6	1	232	ref|NC_025227.1|	75546	229	54	1.28e-23	111							TCTTTATTTAATCTTCGGTGCAATCGCTGGAGTAGCAGGAACTACTCTTTCTGTGTTAATTCGGTTAGAGTTAGCTCAACCAGGAAATACTTTTTTGTCTGGGAATAATCAATTGTATAACGTGATTGTAACTGGGCATGCTTTCGTGATGATTTTCTTTATGGTAATGCCAATCTTAATTGGAGGATTTGGGAATTGGTTTGTTCCTCTAATGATTGGAGCTCCAGATATG
COI (pilot)	f3b398522c8b328f80cb991037e73285	unclassified Stramenopiles	26	2	232	ref|NC_027747.1|	80543	221	43	2.07e-41	171	gi|1476413414|gb|MG523275.1|	81818	231	40	6.49e-45	193	TCTATATTTAATTTTTGGAGCTATCGCTGGAGTTGCTGGAACTACTCTTTCTGTTTTAATTCGTATGGAATTAGCACAGCCGGGTAACCAGTTTTTATCTGGAAATAACCAATTATACAATGTTATCGTAACAGGACATGCTTTCGTGATGATTTTCTTCTTCGTGATGCCTGTTTTAATCGGTGGCTTTGGAAACTGGTTTGTTCCTTTAATGATTGGAGCCCCAGATATG
COI (pilot)	f530d9590db038339acb20c5c726aabf	unclassified Stramenopiles	170	8	232							gi|1368832176|gb|MG721467.1|	80508	236	40	6.54e-40	176	ACTTTATTTTTTATTTGGTATTTTGTCTGGAATCATTGGTACTTTCTTTTCAATTTTAATCCGTTTAGAATTGTCTCAACCAGGCGATCCTATTTTAAATGGAAATTTTCAGTATTATAATGTTGTTGTTACTGCACACGCTTTTATCATGATTTTTTTTATGGTAATGCCAACTTTAATTGGAGGTTTTGGTAATTGGTTTGTTCCTGTTATGATTGGGGCTCCAGATATG
COI (pilot)	ff7c5ea954a37405f7b563ca474ae30b	unclassified Stramenopiles	5	1	232	ref|NC_037728.1|	79654	231	47	2.68e-40	167	gi|8117161|dbj|AB009418.1|	87013	231	30	1.76e-65	261	TTTATATCTTATTTTTGGCGTTTTTTCAGGTATTGCTGGAACAATGTTATCTTTATTTATACGTTTGTCCTTAGAAACACCTTATAATAATTTTTTAAGTAGTAATTACCATTTATACAATGTTATTGTTACTGGTCATGCTTTTATTATGATTTTTTTTATGGTTATGCCAACTTTAATTGGTGGTTTTGGTAATTGGTTTGTTCCTATTATGATAGGAGCTCCTGATATG
COI (pilot)	3fdcbad6bd0efe39134cb9a4ebd05667	unclassified Tubulinea	29	4	232							gi|410369737|gb|JX682593.1|	79904	209	41	1.10e-32	152	ACTTTATTTAATTATAGGAGCATTTTCTGCTATTATAGGTACATTACTTTCTGCAGTAATTCGTTTAGAATTAGCTGCTCCAGGAAATCAAATTTTAAATGGAAATTTCCAATTTTACAATGTTTTAGTAACTGCACACGCATTTATTATGGTATTTTTTGTAGTTATGCCTATTTTAATTGGAGGTTTTGGAAATTGATTTGTTCCAATTTTAATTGGGGCACCTGATATG
COI (pilot)	a9ff7e5d37afa9da53960eac190f81a7	unclassified Tubulinea	13	1	232							gi|356713526|gb|JN849044.1|	82938	211	33	3.02e-43	187	TTTATACCTTATTTTTGGAGCATTTTCTGGAGTTATGGGAACAATGCTTTCTGTTCTTATTCGTATGGAGTTATCTCATCCAGGAAGTCAAATTTTAGCAGGAAATAATCAATTATATAATGTAATTGTTACTGGCCATGCTTTTATCATGATTTTCTTCATGGTAATGCCTGTAATGATTGGAGGGTTTGGTAACTGGTTTATTCCTTTAATGATTGGCGCGCCTGACATG
COI (pilot)	348d1f26b51ad7ff849ac8689fb1bc48	unclassified Viridiplantae	384	3	232	ref|NC_008239.1|	79386	228	47	1.25e-38	161	gi|6066150|gb|AF110138.1|AF110138	79386	228	47	1.83e-35	161	CCTGTATCTTCTTTTTGGCGCTTTCTCTGGAATATTAGGAACTTGTTTTTCTGTGTTAATTCGAATGGAGTTAGCACAACCTGGGAATCAAGTTTTAGGGGGTAATCATCAGCTGTATAATGTGATTATCACTGCTCACGCATTTTTAATGATTTTCTTCATGGTAATGCCTGCATTGATTGGCGGCTTTGGAAATTGGTTCGTACCCATCCTTATTGGAGCACCGGACATG
COI (pilot)	7db555bb22e70ce2c888db873188ca5e	unclassified Viridiplantae	9	2	232	ref|NC_037449.1|	78112	233	41	5.85e-32	139	gi|1834420504|gb|MN894286.1|	88596	228	26	1.74e-70	278	ATTGTATTTAATTTTTGCTGGTTTCTCTGGTGTTTTAGGTACTGTGTTCTCCGCATTAATTCGTATGGAATTAGCGCAGCCTGGAAATCAAATTCTAGGCGGAAACCATCAATTATACAATGTGATCATTACCGCTCACGCATTCTTAATGGTTTTTTACCTAGTAATGCCTGCTCTTATGGGTGGTTTTGGAAATTGGTTTTTACCAATTTTAATTGGTGCTCCAGATATG
COI (pilot)	7fd3b968356e4991df21bc52cc6e72bf	unclassified Viridiplantae	6	1	232	ref|NC_027722.1|	83772	228	37	2.63e-55	217	gi|910266349|gb|KR057902.1|	83772	228	37	3.85e-52	217	TTTGTATCTTCTTTTTGGAGCTTTCTCTGGAATATTAGGAACTTGTTTTTCTGTGTTAATCCGAATGGAATTAGCACAACCCGGAAATCAAGTTTTAGCAGGTAATCACCAGTTGTATAATGTGATTATCACTGCTCATGCATTTTTGATGATTTTCTTCATGGTAATGCCTGCATTAATTGGTGGCTTTGGAAATTGGTTCGTGCCTATCCTTATTGGAGCGCCGGACATG
12S (pilot)	d003670665d3276c933adee958dfa9ef	Astyanax sp.	47.718	9	216	ref|NC_031380.1|	92166	217	15	5.03e-82	305	gi|2018121476|ref|NC_053756.1|	100000	216	0	3.28e-107	399	GTCGGTAAAACTCGTGCCAGCCACCGCGGTTATACGAGAGACCCCAGTTGATATATACGGCGTAAAGAGTGGTTAGGAGAATAGAAAAATAAAGTCAAATGACCTCTAAGCCGTTGTACGCATTACGAGAACATGAAGCCCTCCCACGAAAGTAACTTTACCACCTCCGACCCCACGAAAGCTAAGAAACAAACTGGGATTAGATACCCCACTATG
12S (pilot)	b87e770aff7b0e5d0848912012ce6c78	Cichla kelberi	13.457	6	217	ref|NC_030272.1|	98605	215	3	8.16e-105	381	gi|959392073|gb|KR150863.1|	98605	215	3	1.19e-101	381	GTCGGTAAAACTCGTGCCAGCCACCGCGGTTATACGAGAGGCCCAAGTTGACAGACACCGGCGTAAAGAGTGGCTAGGGAAAAATTACTACTAAAGCCGAACACCTTCAGAACTGTCATACGTTCCCGAAGACAAGAAGCCCCACCACGAAAGTGGCTTTATATTACCCGACCCCACGAAAGCTGTGAAACAAACTGGGATTAGATACCCCACTATG
12S (pilot)	cece592b056c12bbe2ee165ddbb03efa	Pimelodus maculatus	6.784	8	221	ref|NC_032695.1|	98643	221	3	3.85e-108	392	gi|382928409|gb|JF898709.1|	99095	221	2	1.21e-106	398	GTCGGTAAAACTCGTGCCAGCCACCGCGGTTATACGAAAGACCCTAGTTGATAGCCACGGCGTAAAGGGTGGTTAAGGTGTACAACAAATAAAGCTAAATAGCCTCTAGGCCGTCGCACGCATTCCGAGAGCTCGAAACCCAAAAACGAAAGTAGCTTTAAAACAACAGACCTGACTCCACGAAAGCTAAGAAACAAACTGGGATTAGATACCCCACTATG
12S (pilot)	7e5c2b77ebb7ba9ab50acffa3529020a	Plagioscion sp.	75.957	9	215	ref|NC_014351.1|	94860	214	10	2.29e-90	333	gi|39598564|gb|AY372813.1|	98131	214	3	7.10e-99	372	GTCGGTAAAACTCGTGCCAGCCACCGCGGTTATACGAGAGGCCCAAGTTGATACTCCACGGCGTAAAGAGTGGTTAAAAAGACCTATTACTAAAGCCGAACGCCTTCAAAGCTGTTATACGCATCCGAAGGTGAGAAGCCCACCCACGAAAGTGGCTTTACAACCTTGACCCCACGAAAGCTATGACACAAACTGGGATTAGATACCCCACTATG
12S (pilot)	ba5037b3a9d18e7c08009ed2b0270479	unclassified clupeiforme	423	3	219	ref|NC_043853.1|	87273	220	26	2.43e-65	250	gi|1707510943|ref|NC_043853.1|	87273	220	26	3.55e-62	250	GTCGGTAAAACTCGTGCCAGCCACCGCGGTTATACGAGAGGCCCAAGTTGATAAACTCGGCGTAAAGAGTGGTTATGGGCCACACTAAAATAGAGCTGAAGACCTGTTAGGCTGTCATACGCACCCAAAGAGTCGAACCCCCGCCACGAAAGTAGCTCTAGCCCCCCCCCCGAACCCACGACAGCTGGGGAACAAACTGGGATTAGATACCCCACTATG
16S (pilot)	d96f23631963c7b63b3e3945343a5010	Astyanax sp.	145.596	8	222	ref|NC_031380.1|	91928	223	17	1.11e-83	311	gi|1988360679|gb|MN583176.1|	100000	222	0	1.56e-110	411	TATGGAGCTTAAGACACAAAATCATCTATGTTAAGTACCCCCATTAAAAGAATAAAACAAAACAGCAACTGATTAGCGTCTTCGGTTGGGGCGACCACGGGGGAAAACCAATCCCCCACGTGGAACGGGACAAATCCTAGAACCATGAGGTACACCTCTAAGTCACAGAACCTCTGACCAAATGATCCGGCAAATAGCCGATCAACGAACCAAGTTACCCTA
16S (pilot)	56709cc46ffa7225829b936be1b2b1d5	Cichla kelberi	49.008	8	229	ref|NC_030272.1|	97817	229	5	3.10e-109	396	gi|1932058913|gb|MW255471.1|	100000	229	0	2.08e-114	424	TATGGAGCTTCAGGCTTCTGAACAGACTATGTTAAGCCCCTGACACAAAAGACAAAACTAATTAGACCCTGTTTAAATGCCTTTGGTTGGGGCGACCGCGGGGAAATAAAAAACCCCCATGTGGACTAAGAACACAATTCCTCTTAAAACCAAGAACTACCGCTCTAAGCAACAGAACTTCTGACCAAAAATGATCCGGCAAAGCCGATCAACGGACCGAGTTACCCTA
16S (pilot)	4dc83ee1a3a9557c9a79ea973774ffe0	Cichla piquiti	27.148	8	229	ref|NC_030272.1|	96943	229	7	6.71e-106	385	gi|111434148|gb|DQ779582.1|	100000	229	0	2.08e-114	424	TATGGAGCTTTAGGCTTCTGAACAGACTATGTTAAGCCCCTAATACAAAAGACAAAACTAATTAGACCCCGTTCAAATGCCTTTGGTTGGGGCGACCGCGGGGAAATAAAAAACCCCCACGTGGACTAAGAACACTACTCCTCTTAAAACCAAGAACCACCACTCTAAGCAACAGAACTTCTGACCAAAAATGATCCGGCAAAGCCGATCAACGGACCGAGTTACCCTA
16S (pilot)	1b9828a964f7039bf8bc23b40176b657	Daphnia laevis	1.078	3	164	ref|NC_045243.1|	98171	164	3	1.33e-76	287	gi|219553065|gb|FJ427463.1|	99390	164	1	8.78e-77	298	TTTGGAGCTTTATTTTTAATAATACTTCTTTTAATTTAATATAATAAAGTGTTTTTAAAAATTTTGTTGGGGCGACAGGAAGTAAAGAGTAACACTTTTTTTATTAAACACAAATTAGTGGAATACTGATCCCCTGAGAGGGATTACAAGATTAAGTTACCCTA
16S (pilot)	e043b68508e5d5752a8c96c88fe87c77	Daphnia lumholtzi	597	4	163	ref|NC_026914.1|	87805	164	19	1.07e-47	191	gi|1691166136|emb|LS991497.1|	100000	163	0	6.74e-78	302	TTTGGAGCTTTATTTATTTTAGAATTTAAATTTATTTTAGATAATTGAATTGAAAATAAATTTTGTTGGGGCGACAGGGAGTAATAAATATCACTCTTTTAATAAAACAATTATAACTGGAAAATTGATCCTCAAAGTGAGATTATAAGACTAAGTTACCCTA
16S (pilot)	1f0745bd19c2977edc3b1e9efa0dc994	Geophagus sp.	2.156	8	230	ref|NC_031181.1|	88085	235	21	1.52e-72	274	gi|5114141|gb|AF112597.1|	97391	230	5	2.12e-104	390	TATGGAGCTTTAGGCTCCAGAGCAGACTATGTCAAACACCCTAAAACAAAAGACAAAACTTATTAGCCCCTGCTCTACATGCCTTTGGTTGGGGCGACCGCGGGGAAACAAAAAACCCCCACGTGGACTAGGAGCACACTTTCCTAAAACCCAGGACTACACTCCCAAGTAACAGAACTTCTGACCAATTTATGATCCGGTAAGACCGATCAACGAACCCAGTTACCCTA
16S (pilot)	32929f87ce74c9d4cd0bae23ee70acae	Metynnis sp.	36.798	2	230	ref|NC_039113.1|	92609	230	15	3.20e-89	329	gi|315110747|gb|HQ171364.1|	99565	230	1	2.71e-113	420	TTTGGAGCTTAAGACACCAAGCCAACTATGTCAAAGGCCCAAATTAAACTTCAAGCCAAACAAACAGCTAACTGGCCACTGTCTTCGGTTGGGGCGACCACGGGGGAAAACAAAGCCCCCACGTAGAATGGGAACCACACCCTAAAACCAAGAGGGACACCTCTAAGCCACAGAACATCTGACTAAGTAGATCCGGCTAATTAAGCCGATCAACGGACCAAGTTACCCTA
16S (pilot)	3af8715c7c323cae15985055f9db09d9	Plagioscion squamosissimus	25.882	8	228	ref|NC_017610.1|	94298	228	13	2.43e-95	350	gi|742524676|gb|KP020042.1|	98246	228	4	3.49e-107	399	TATGGAGCTTTAGACACCAAGACAGACCACGTCAAAACCCCTTAACAAAGAACCGAACTAAGTGGACCCTGTCCTAATGTCTTTGGTTGGGGCGACCACCGGGAAATACAAAACCCCCGCGTGGACTGGGAGCACCCCTGCTCCTACAACCAATAGCTTCCGCTCTAATAAACAGAATTTCTGACCAACAAGATCCGGCCACGCCGATCAACGAACCGAGTTACCCTA
16S (pilot)	7c6136b1a1ed3ea671b5adcd2661a4ee	unclassified clupeiforme	665.883	9	226	ref|NC_033407.1|	84783	230	30	4.24e-58	226	gi|1338685002|gb|MG889834.1|	86404	228	28	4.77e-61	246	TATGGAGCTTTAGACGCCCACCAACCACGAAAAGAAACCCTAATTAAAGGATGTTAAACAAACTGGTAATGGCACAAACGTCTTCGGTTGGGGCGACCACGGGGGAAAACAAAGCCCCCAAGAGGATTGAGAACATCCTTAGAACTAAGAGCCACAACTCTAAGTAACAAAAGATTTGACCTATCATGACCCGGCTTACTGCCGATCAACGGACCAAGTTACCCTA
16S (pilot)	2bfd88238905ab1ca02b0dc2869de9e9	unclassified Fabaceae	2	1	151	ref|NC_021092.1|	100000	151	0	2.02e-74	279	gi|1828166820|dbj|AP022637.1|	100000	151	0	2.86e-71	279	CGGTACGAAAAGAGAGGTCGTGATGATATCATCTACGTCCGTACCGCTCCTCGTGGAGTAGATCCCGCATCCAACCAAGTCTTTGACCAGGGAACGGGAGAATTCCCACTACCGCTGGAAGGCCAGCCGGGCCGTGAGCGCGGTGGGAACG
16S (pilot)	8e7647e12ba8ef2d964481181b55559f	unclassified Fabaceae	2	1	177	ref|NC_021092.1|	98870	177	2	1.86e-85	316	gi|1847692505|ref|NC_048502.1|	98870	177	2	2.67e-82	316	TCTGCTAGTTTCTTTGATCTTACTCGTTCTTCCTTTTCCCTTTGCTTCCAATAGTTCGACCTATCCAGAAAAATTGTCGGCCTACGAATGTGGTTTCGATCCTTTCGGTGATGCCAGAAGTCGTTTCGATATACGATTTTATCTTGTTTCCATTTTATTTATTATTCCTTATCCGGA
COI (stations)	134a514c52e8ea078d67a51a10dd1b97	Acanthocyclops vernalis	395	10	226	NC_045904.1	78095	210	46	2.64e-30	134	gi|1729913831|gb|MK329337.1|	99558	226	1	4.44e-111	412	TTTATATTTAATTGCAGGTGTATGGGCAGGTATAATTGGGACTGGATTAAGAATTATTATTCGTCTAGAGCTTGGCCAACCAGGTTCTTTAATAGGTGACGATCAGATTTACAATGTAGTAGTAACAGCTCATGCTTTTATTATAATTTTTTTTATAGTAATGCCAATTTTAATTGGGGGGTTCGGTAATTGATTAGTTCCGCTAATATTAGGTTCTCCTGATATA
COI (stations)	4fe599452ca00eca0d7090ce61b0a00b	Acestrorhynchus lacustris	108	2	226	NC_020649.1	80930	215	41	2.01e-41	171	gi|359741932|gb|JN988665.1|	100000	226	0	9.54e-113	418	CCTTTACCTGGTATTTGGTGCTTGGGCCGGGATAGTCGGAACTGCTCTTAGCCTTTTAATCCGAGCAGAGCTCAACCAACCGGGTTCTTTTTTGGGTGACGACCAAATCTATAACGTCATCGTAACAGCCCATGCATTCGTAATAATCTTTTTTATGGTAATACCCGTAATAATTGGGGGTTTCGGTAACTGACTAATCCCCTTAATACTGGGCGCCCCAGATATG
COI (stations)	7511c524191350ab16c1a9b26bf44b0c	Aeolosoma sp.	360	4	226	NC_030626.1	79646	226	38	5.64e-37	156	gi|342220116|gb|HQ691224.1|	100000	226	0	9.54e-113	418	CCTTTATTTAATCTTTGGAGTCTGAGCAGGATTAACAGGAACTACAAGAAGAATACTTATTCGCTTGGAATTAACTCAACCCGGAAGATTTTTAGGAAGAGACCAACTTTATAACGTTTTAGTTACTGCTCATGCCTTTTTAATAATTTTCTTCTTAGTAATACCAGTATTTATTGGTGGATTTGGTAATTGACTTTTACCTTTAATAATTGGAGCACCTGATATA
COI (stations)	bede6a9baaca0261433234de9cf60f75	Anas sp.	197	4	226	NC_009684.1	100000	226	0	6.52e-116	418	gi|1491827552|gb|MG654805.1|	100000	226	0	9.54e-113	418	TCTATACCTTATCTTCGGGGCATGAGCCGGAATAATTGGCACAGCACTCAGCCTACTGATCCGGGCAGAACTAGGCCAGCCAGGGACCCTCCTGGGCGACGACCAAATTTATAACGTGATCGTCACCGCTCACGCCTTCGTAATAATCTTCTTCATGGTAATGCCCATCATAATTGGAGGGTTCGGCAACTGATTGGTCCCCCTGATAATCGGTGCCCCCGACATA
COI (stations)	3814f8e54049c9ce00d1db48cd83333c	Anuraeopsis sp.	504	10	226							gi|1189130905|dbj|LC215493.1|	99558	226	1	4.44e-111	412	TCTCTACTTTATTTTTGGAGTTTGAGCTGGTTTCATTGGTCTCAGAATAAGATTTTTAATTCGCCTCGAGCTTGGTGTAGTTGGATCTTATCTTGGTGATGACCATATCTATAATGTTTTAGTGACAGCGCATGCCTTTATCATGATTTTCTTTATAGTAATGCCAATTTCTATAGGAGGCTTTGGCAACTGATTAATTCCTCTAATACTAGGTGTCGCAGACATG
COI (stations)	582e12c771ca559567e8ba5540d33523	Asplanchna sp.	32	2	226	NC_012822.1	77725	211	35	7.40e-26	119	gi|1189130901|dbj|LC215491.1|	96585	205	7	2.13e-89	340	TTTATATTTCATTTTTGGTATTTGAGCAGGCTTTATTGGCTTAAGTATGAGACTCCTTATTCGTCTTGAGCTAGGTATTGTAGGACCATTTATTGGTGATGAGCATGTTTACAATGTTTTAGTAACAGCTCATGCTTTCGTTATGATTTTCTTTATGACTATACCTATTTCTATGGGTGGTTTTGGTAACTGGTTTGTACCGTTATTGATCGGTGCACCCGATATG
COI (stations)	e3c4423b144be1f894b2c5753b00d20e	Asplanchna sp.	97408	32	226	NC_022865.1	72093	215	54	4.55e-08	60.2	gi|1189130901|dbj|LC215491.1|	98230	226	4	4.47e-106	396	TTTATATTTCATTTTTGGTATTTGAGCAGGCTTTATTGGCTTAAGTATGAGACTCCTTATTCGTCTTGAGCTAGGTATTGTAGGACCATTTATTGGTGATGAGCATGTTTACAATGTTTTAGTAACAGCTCATGCTTTCGTTATGATTTTCTTTATGACTATACCTATTTCTATGGGTGGTTTTGGTAACTGGCTTCTTCCGTTAATGTTAGGGGTAGCTGATATG
COI (stations)	a52efe0c4f87ca1a305c4ddd39d8ef02	Astyanax sp.	214	2	226	NC_031380.1	88288	222	26	2.50e-70	267	gi|1747861117|gb|MN119466.1|	100000	226	0	9.54e-113	418	CCTTTATCTAGTATTTGGTGCCTGAGCCGGGATAGTTGGAACTGCTTTAAGCCTTTTAATTCGGGCAGAGCTCGGTCAACCAGGATCCCTTTTAGGCGACGACCAGGTTTACAATGTCCTGGTTACCGCACATGCTTTTGTTATAATTTTCTTTATAGTTATACCAGTAATGATTGGGGGCTTTGGAAATTGACTCATCCCGCTCATGATTGGTGCTCCAGATATA
COI (stations)	b90f091eebd9ed5c51ad5febb2111242	Bosmina liederi	21	2	226	NC_032690.1	78222	225	47	4.39e-33	143	gi|332323480|gb|HQ966469.1|	100000	226	0	9.54e-113	418	CCTATATTTTATTTTTGGTGTGTGGTCTGGGATAGTTGGAACTGCTCTTAGAATGCTTATTCGAATTGAGTTAGGACAGGCTGGAAGTCTAATTGGCGATGATCAAATCTATAACGTTATTGTCACCGCTCACGCTTTTATTATAATTTTTTTCATGGTTATACCTATTTTGATCGGTGGATTTGGGAACTGGCTTGTGCCTTTAATATTAGGAGCGCCCGATATA
COI (stations)	19980ba9b1b8e301080f6b97926e2fd3	Bosmina sp.	8	2	226	NC_016952.1	77477	222	50	2.64e-30	134	gi|332323480|gb|HQ966469.1|	96460	226	8	2.10e-99	374	CCTATATTTTATTTTTGGTGTGTGGTCTGGGATAGTTGGAACTGCTCTTAGAATGCTTATTCGAATTGAGTTAGGACAGGCTGGAAGCCTAATCGGTGACGATCAAATCTATAACGTTATTGTTACCGCTCATGCTTTTATTATAATTTTTTTCATGGTTATACCTATTTTGAACGGTGGATTTGGGAACTGGCTTGTGCCTTTAATATTAGGAGCGCCAGATATA
COI (stations)	7491d58a5c4ed93d6dab933372c40e5c	Branchiura sowerbyi	117	5	226	NC_015362.1	77561	205	44	5.72e-27	122	gi|1489973883|gb|MG423368.1|	100000	226	0	9.54e-113	418	ACTATACATAGTATTCGGCCTATGAGCCGGAATAGTGGGAACAGGAACCAGAATTCTAATTCGAACTGAACTAACTCAACCAGGATCCTTTCTTGGAAGAGATCAACTATATAACACCCTAGTGACAGCTCACGGATTCTTAATAATTTTCTTTATAGTAATACCAATCTTTATTGGGGGTTTTGGGAACTGATTATTACCTTTAATACTCGGGGCACCAGATATA
COI (stations)	df8880eacfe3c17f875d120814cb5f0e	Chaetogaster diaphanus	37	1	226	NC_029870.1	83111	225	38	5.52e-52	206	gi|1489973449|gb|MG423151.1|	99558	226	1	1.23e-111	414	TCTATATTTAATTTTAGGAGTATGAGCAGGAATAATTGGTACAGGAACTAGAATACTAATTCGAATTGAACTATCTCAACCTGGTTCATTCTTAGGAAGAGATCAACTATATAACACTCTAGTTACCGCACATGCATTTCTAATAATTTTCTTTTTAGTAATACCTGTATTTATTGGAGGATTTGGAAATTGACTTCTTCCACTAATATTAGGAGCACCAGATATA
COI (stations)	a77662131890a2ead0b75bd46186bd86	Chaetogaster sp.	114	4	226	NC_029864.1	84071	226	34	2.55e-55	217	gi|1279331919|emb|LT904771.1|	96889	225	7	1.62e-100	377	TCTATACTTAATTTTAGGAGTTTGAGCAGGAATAATTGGTACAGGAACTAGAATATTAATTCGAATTGAACTATCACAACCAGGATCATTTCTTGGAAGAGATCAATTATATAACACACTAGTTACAGCCCATGCATTTCTAATAATTTTCTTCTTAGTGATACCAGTATTTATTGGTGGATTTGGAAACTGACTTCTTCCTCTAATACTAGGTGCTCCAGATATA
COI (stations)	e03c0cdf3cc6658abcd8d7cde81ee66e	Cichla kelberi	415	3	226	NC_030272.1	98230	226	4	3.05e-109	396	gi|359742200|gb|JN988799.1|	100000	226	0	9.54e-113	418	CCTTTATCTAGTATTTGGTGCTTGAGCCGGAATAGTGGGAACTGCACTAAGCCTACTAATTCGAGCAGAACTAAGCCAACCAGGCTCTCTCCTCGGAGACGATCAAATTTACAACGTTATCGTTACTGCACATGCCTTTGTAATAATTTTCTTTATAGTTATACCAATCATGATCGGAGGCTTTGGAAACTGACTAATTCCACTAATGATTGGCGCCCCCGACATA
COI (stations)	e6901e74305d6f0cecfbdbcec0d481a9	Cichla piquiti	160	1	226	NC_030272.1	96018	226	9	6.66e-101	368	gi|359742214|gb|JN988806.1|	100000	226	0	9.54e-113	418	CCTCTATCTAGTATTTGGTGCTTGAGCCGGAATAGTGGGAACTGCACTAAGCCTACTAATTCGAGCAGAACTAAGCCAACCAGGCTCTCTCCTCGGAGACGATCAAATTTACAACGTTATTGTTACCGCACATGCCTTTGTAATAATTTTCTTTATAGTTATACCAATCATAATCGGAGGCTTTGGGAATTGACTAATTCCACTAATAATCGGCGCCCCTGACATA
COI (stations)	93324700ff542cfdc209307d33ef4dbb	Crenicichla sp.	20018	24	226	NC_003168.1	78414	227	47	3.39e-34	147	gi|2037390651|gb|MZ051832.1|	89908	218	22	1.31e-71	281	CCTATATTTAGTATTTGGTGCTTTCGCCGGAATAGCTGGCGCTGCATTTAGTCTCCTGATTCGCGCAGAACTTGCTCGCCCCGGCTCCCTCCTCGAAGACGGACAACTTTTTAATGTTATCGTGACTGCACACGCTTTCGTGATAATCTTCTTCATGGTCATGCCTATTATAATTGGAGGCTTTGGTAACTGGCTCATCCCCCTAATAATTGGCGCCCCCGACATG
COI (stations)	9d495811a9c474d02398abaaa65ff034	Cypridopsis sp.	153	1	226	NC_028407.1	100000	226	0	6.52e-116	418	gi|779775789|gb|KP063117.1|	100000	226	0	9.54e-113	418	TTTATATTTAATTTTTGGTGCTTGATCAGCCATGTTTGGGACAGCTCTCAGGGTTGTTATCCGTGCCGAACTTGGTCAGCCTGGAACTTTAATTGGTAATGACCAAATTTATAATACAATTGTTACGGCTCATGCATTTATTATAATTTTTTTTATAGTAATACCAATCATAATTGGAGGATTTGGGAATTGATTAGTTCCATTAATACTTGGAGCCCCTGATATG
COI (stations)	2e5977252e542877572b74b3a00ea29b	Daphnia gessneri	25	1	226	NC_045243.1	87611	226	28	3.23e-69	263	gi|1341138387|gb|KY659310.1|	97345	226	6	9.68e-103	385	TTTGTATTTTATTTTTGGAATCTGGTCAGGGATAGTAGGAACTGCTCTTAGCCTTCTTATCCGAGCAGAACTTGGACAATCAGGAAGTTTAATTGGGGATGACCAAATCTATAATGTAATTGTAACTGCTCATGCATTTGTAATAATTTTTTTTATAGTCATGCCAATTATGATTGGAGGATTTGGAAACTGGCTAGTCCCTTTGATGCTTGGGGCCCCTGATATA
COI (stations)	fdd27bae9dc2da99137c09ed4f900d19	Dero borellii	324	2	226	NC_034024.1	75217	230	45	9.64e-20	99.0	gi|1228304396|gb|KY633385.1|	99558	226	1	4.44e-111	412	TTTATATATCATCTTCGGATTTTGAGCAGGAATAGTAGGTACTGGAACAAGACTACTAATTCGGCTTGAACTAGCTCAACCAGGATCATTCTTAGGTAGAGATCAATTATTCAATACACTAGTAACAGCACATGCATTCCTAATAATTTTCTTCTTAGTAATGCCTGTATTTATTGGTGGATTTGGAAACTTCTTAGTACCACTAATACTAGGAGCACCAGATATA
COI (stations)	052b942ede8bad514da3199be0670851	Dero sp. 1	64	1	226	NC_034125.1	76786	224	46	2.06e-26	121	gi|1228304396|gb|KY633385.1|	97309	223	6	4.50e-101	379	TCTATATATCATCTTCGGATTCTGAGCAGGAATAGTAGGAACAGGAACAAGACTACTAATTCGACTTGAACTAGCTCAACCAGGATCATTCTTAGGTAGAGATCAACTATTCAATACACTAGTAACAGCACATGCATTCCTAATAATTTTCTTCTTAGTAATGCCTGTATTTATTGGCGGATTCGGAAACTTCTTAGTACCACTAATACTAGGAGCACCAGATATG
COI (stations)	05e059ea1cf8f3a891b9ffb043117723	Diaphanosoma spinulosum	10	2	225	NC_028223.1	87054	224	29	1.93e-66	254	gi|478733999|gb|KC617330.1|	95946	222	9	1.62e-95	361	GTTATATTTTATTTTTGGAGTTTGATCTGGAATAGTAGGAACAGCTCTAAGAATACTAATTCGAGCTGAATTAGGACAATGTGGAAGACTTATTGGAGACGATCAAATTTATAATGTAATTGTTACAGCACACGCTTTCATTATAATTTTCTTCATGGTAATACCAATCTTAATTGGGGGATTTGGAAATTGACTAGTACCTCTTATATTAGGAGCTCCAGATAT
COI (stations)	342626e049b91c0730712046e66c5df9	Ectopsocopsis cryptomeriae	21	3	226	NC_019640.1	85398	226	33	7.04e-61	235	gi|1365625768|gb|MG377416.1|	100000	226	0	9.54e-113	418	TTTGTATTTCCTATTTGGTATTTGGTCAGGAATAGTAGGAACTAGATTAAGTATATTAATTCGATTTGAATTAGGACAACCAGGATTTTTTTTAGAAAATGATCAAATTTATAATGTAATTGTAACAGCCCATGCATTTATTATAATTTTTTTTATAATTATACCAATTATAATTGGAGGATTTGGAAACTGACTAGTCCCATTAATGCTAGGTGCCCCTGATATA
COI (stations)	b155d5b9eb68c6a6c0b841e8053aaaf5	Euchlanis dilatata	7567	21	226							gi|83285130|gb|DQ297773.1|	96903	226	7	4.50e-101	379	ACTTTATTTTTTATTTGGTCTGTGGGCAGGTTTTATTGGCTTGTCTATAAGATTTTTAATTCGTCTAGAGCTTGGTGTTATTGGCCCTTATATTGGGGACGAGCACTTATACAACGTTATGGTAACAGCTCATGCTTTTGTTATAATTTTCTTCATGGTTATGCCCATTTCGATGGGTGGCTTTGGTAACTGGCTTATTCCTTTAATGCTGGGTGTTGCTGATATG
COI (stations)	106918a7083803100f5cd39506c1c1a9	Eucyclops cf. serrulatus	7859	12	226							gi|480306632|gb|KC627329.1|	100000	226	0	9.54e-113	418	TCTTTATTTGTTGGCAGGGGCTTGGTCAGGTTTGATCGGGACTGGGTTAAGAATATTAATCCGGCTAGAGTTGAGGGCTCCAGGAAGTCTATTAGGGGATGATCATTTGTATAATGTCATTGTAACAGCCCATGCGTTTGTGATAATTTTTTTTATAGTAATACCAATTTTAATTGGAGGATTTGGGAACTGATTAGTCCCTTTAATACTTGGTTCGCCAGACATG
COI (stations)	33cf94bf2ee4816d464625a226270bf5	Geophagus sp.	533	4	226	NC_035659.1	89823	226	23	1.48e-77	291	gi|1635479549|gb|MK012088.1|	100000	226	0	9.54e-113	418	CCTCTATTTAGTATTTGGTGCCTGAGCTGGAATAGTGGGCACTGCTTTAAGCCTACTAATTCGAGCAGAACTAAGCCAACCTGGCTCCCTCCTTGGAGACGACCAAATTTATAATGTCATTGTTACTGCACACGCCTTTGTAATAATTTTCTTTATAGTAATGCCAGTTATAATTGGGGGCTTCGGCAACTGACTGGTACCACTAATAATTGGTGCTCCTGACATA
COI (stations)	e7561d848c68b6c929c4a9ec3bf86a04	Gymnotus aff. carapo	66	1	226	NC_021136.1	88496	226	26	1.49e-72	274	gi|532694362|gb|KF359491.1|	100000	226	0	9.54e-113	418	CCTCTATATAGTATTTGGTGCCTGAGCCGGAATAGTTGGCACAGCTTTAAGCCTCCTTATCCGAGCAGAACTAAGTCAACCCGGAGCCCTCCTAGGCGATGATCAAATTTATAATGTAATTGTTACTGCCCACGCTTTCGTAATGATTTTCTTTATAGTAATACCTATTATGATCGGAGGCTTCGGAAACTGATTAATTCCACTAATAATTGGAGCTCCAGACATA
COI (stations)	dab6d7db0d501b81bc054159dafbf3ba	Hyphessobrycon eques	43	1	226	NC_012043.1	82667	225	39	2.57e-50	200	gi|1108491345|gb|KU568868.1|	100000	226	0	9.54e-113	418	CCTGTACTTGATATTTGGTGCCTGAGCCGGCATAGTAGGCACGGCTTTGAGCCTCTTAATTCGGGCAGAACTTGGACAACCTGGGACCCTCCTAGGTGACGATCAAGTATACAATGTTTTAGTTACTGCACATGCTTTCGTTATAATTTTCTTTATGGTAATACCCGTGATAATTGGAGGTTTTGGCAACTGACTGGTCCCATTAATAATTGGTGCCCCTGACATG
COI (stations)	f5bc1ae0b195664822cdb6adb05cdebe	Keratella americana	503	7	226							gi|401880091|gb|JX216613.1|	99115	226	2	2.07e-109	407	TTTGTATTTCGTTTTTGGTATTTGAGCTGGTTTTATCGGCTTAAGAATAAGACTTCTTATTCGCTTGGAGCTTGGTGTAGTTGGGCCGTTTTTATCTGATGAACATCTTTATAATGTTATCGTAACGGCTCATGCTTTCATCATAATTTTTTTTATGGTAATGCCTATTTCTATAGGTGGTTTTGGTAACTGATTAATTCCTCTTATATTAGGTGTGCCTGATATG
COI (stations)	e34d12a0be1d972f7a20811f6b003af0	Keratella cochlearis 1	17	1	226							gi|514884258|gb|KC618822.1|	100000	226	0	9.54e-113	418	CCTCTATTTTATTTTTGGAATTTGGGCTGGTTTTATCGGCCTGAGTATGAGTCTCCTAATCCGTCTAGAGCTTGGTGTTGTAGGCCCATTTTTATCAGATGAGCACCTTTATAACGTCATTGTAACTGCTCATGCCTTCATTATAATTTTTTTTATAGTTATGCCTATTTCTATAGGTGGTTTTGGTAATTGACTCATTCCACTTATGTTAGGGGTTGCTGATATG
COI (stations)	97ab87e3b037f58d9355ebc017725bf9	Keratella cochlearis 2	778	14	226							gi|514884322|gb|KC618854.1|	99558	226	1	4.44e-111	412	CCTTTATTTTATTTTTGGAATTTGGGCTGGCTTTATTGGTCTAAGTATGAGTCTCTTAATTCGTTTAGAGCTCGGTGTTGTAGGTCCATTTTTATCAGATGAGCATCTTTATAATGTCATCGTAACCGCTCATGCCTTCATTATGATTTTTTTTATAGTTATGCCTATTTCTATAGGTGGTTTTGGTAATTGGCTTATTCCACTCATGTTAGGGGTTGCTGATATG
COI (stations)	393c10f135bb77ed50869720a498d874	Keratella sp.	42	3	226							gi|1189131009|dbj|LC215545.1|	99115	226	2	2.07e-109	407	TTTATATTTTATTTTTGGTATGTGAGCAGGTTTTATCGGTTTAAGCTTAAGCCTTCTTATTCGCTTAGAGCTAGGTGTTGTAGGTTCTTATATTGGTGATGAACATATTTATAACGTTTTAGTAACCGCTCACGCTTTTATTATAATTTTCTTTATGGTAATGCCTATTTCAATAGGAGGTTTTGGTAATTGATTAATTCCTCTTATGTTGGGTGTTGCTGATATG
COI (stations)	6764fd2cab48c5431cfe242764dd7b2c	Keratella sp.	144	5	226							gi|401880111|gb|JX216623.1|	96000	225	9	3.51e-97	366	TTTGTATTTCGTTTTTGGTATTTGAGCTGGTTTTATCGGCTTAAGAATAAGACTTCTTATTCGTTTGGAGCTTGGTGTAGTTGGGCCGTTTTTATCAGATGAACATCTTTATAATGTCATTGTAACGGCCCATGCTTTCATCATGATTTTTTTTATGGTAATACCTATTTCTATAGGTGGTTTTGGTAATTGATTAATTCCTCTTATGTTAGGTGTACCTGATATA
COI (stations)	69cfa575401478559eb0021346d21f40	Leporinus friderici	2398	8	226	NC_051963.1	88000	225	27	2.50e-70	267	gi|755571895|gb|KM897144.1|	100000	226	0	9.54e-113	418	CCTCTACTTAGTATTTGGTGCCTGAGCCGGAATAGTTGGTACAGCCCTCAGCCTCCTAATCCGAGCAGAGCTTAGTCAACCCGGGTCCCTTCTAGGTGACGACCAAATTTATAATGTTATCGTTACCGCACATGCTTTCGTAATAATCTTCTTCATAGTGATGCCGATCATAATTGGGGGCTTCGGAAACTGACTAGTCCCGCTAATGATTGGCGCACCCGATATG
COI (stations)	020a5342f77020dd9334b2869751c117	Leporinus piau	2	1	226	NC_008280.1	88341	223	24	2.50e-70	267	gi|755572655|gb|KM897524.1|	96018	226	9	9.75e-98	368	CCTCTACTTAGTATTTGGTGCCTGAGCCGGAATAGTTGGTACAGCCCTTAGCCTCCTAATTCGAGCGGAGCTCAGCCAACCCGGAGCCCTTCTAGGCGATGATCAAATTTATAATGTTATCGTTACCGCACATGCTTTCGTAATAATCTTCTTCATAGTGATGCCGATCATAATTGGGGGCTTCGGAAACTGACTAGTCCCGCTAATGATTGGCGCACCCGATATG
COI (stations)	f5c8273fa5623cd0f2b4d212afd5b806	Limnodrilus sp.	68	1	226							gi|1160419063|gb|KY369560.1|	100000	226	0	9.54e-113	418	CTTATATATAATCTTCGGCCTATGAGCCGGAATGGTAGGCACAGGAACAAGCCTACTAATTCGATTCGAATTAGCACAACCCGGTTCATTTCTCGGTAGAGACCAGCTGTATAACACCTTAGTGACAGCTCATGGTTTCCTTATAATCTTCTTCATGGTAATACCAATTTTTATCGGCGGCTTCGGAAATTGACTAGTCCCCCTAATACTAGGAGCCCCTGATATA
COI (stations)	10f8696d2911df35d67e3919b2af35ae	Macrobrachium sp.	4	1	226	NC_005780.1	86283	226	31	3.25e-64	246							TTTATATTTTATCTTTGGAGCCTGAGCTGGCATAGTAGGCACCTCACTAAGGCTCTTAATCCGCGCTGAATTAGGTCAACCTGGAAGATTAATTGGAAATGATCAAATTTATAATGTAATTGTGACTGCCCATGCTTTTGTAATAATTTTTTTTATGGTAATACCTATTATAATTGGGGGATTCGGTAATTGATTAATACCTCTTATACTTGGAGCCCCAGATATA
COI (stations)	12e1e4cbf442b83adbb777b8228a4bd8	Megalancistrus parananus	89	1	226	NC_015747.1	94690	226	12	6.70e-96	351	gi|295081120|gb|GU701875.1|	100000	226	0	9.54e-113	418	CCTTTACTTAGTATTTGGTGCCTGAGCCGGAATGGTTGGCACAGCCCTCAGCCTTTTAATTCGGGCTGAACTGAGCCAACCCGGCTCCCTATTAGGTGATGACCAGATTTATAATGTCATCGTCACTGCACATGCCTTCGTAATAATTTTCTTCATAGTAATACCAATTATAATTGGGGGCTTCGGAAATTGACTAGTACCCCTAATGATTGGAGCACCAGATATA
COI (stations)	febe0cecdc22a326f5bd275e9e1b976f	Mesocyclops sp.	22048	41	226							gi|1393828183|gb|MF443203.1|	98230	226	4	4.47e-106	396	TTTATATTTATTAGCCGGGGCTTGATCAGGAATGATTGGAACTGGCCTTAGAGTTATTATTCGTCTAGAGCTAGGACAGCCTGGTTCTTTTATAGGCGATGATCAGATCTATAACGTGGTAGTAACAGCCCATGCCTTTGTAATAATTTTTTTTATAGTTATGCCTATTTTAATTGGTGGGTTTGGAAATTGGTTAGTCCCTCTAATACTAGGGTCACCTGACATA
COI (stations)	fffe735c3780dde4b044d18803f5417b	Mycteria americana	389	1	226	NC_027938.1	91150	226	20	1.47e-82	307	gi|197255977|gb|FJ027865.1|	100000	226	0	9.54e-113	418	CCTATACCTAATCTTCGGAGCATGGGCCGGCATAGTCGGAACCGCTCTCAGCCTCCTCATCCGTGCAGAACTCGGCCAGCCAGGAACCCTCTTAGGAGACGACCAAATCTACAACGTAATCGTCACCGCTCATGCCTTCGTAATAATCTTCTTCATAGTTATACCAATTATAATCGGAGGATTCGGAAACTGACTTGTCCCACTTATAATCGGCGCCCCAGATATA
COI (stations)	5391414cd0031a5f100c1846e2d3f23f	Nais sp.	8	1	226							gi|285029340|gb|GQ355369.1|	100000	211	0	2.08e-104	390	ACTATATCTAATTTTAGGAGTATGAGCAGGAATAGTAGGAACTGGAACAAGATTACTAATTCGAATTGAATTATCTCAACCCGGATCATTTCTTGGAAGAGATCAATTATATAATACTCTTGTAACAGCACATGCTTTCTTAATAATTTTCTTCTTAGTAATACCAGTATTTATTGGAGGATTCGGAAATTGACTTCTTCCATTAATACTAGGTGCTGCTGATATG
COI (stations)	f53aa2a347a1d3bb8380e0cc12b1f16e	Nais stolci	2349	6	226	NC_049136.1	78846	208	42	5.68e-32	139	gi|1279331791|emb|LT903787.1|	100000	226	0	9.54e-113	418	ACTATATCTAATTTTAGGAGTATGAGCAGGAATAGTAGGAACTGGTACAAGATTATTAATTCGAATTGAACTATCACAACCAGGATCATTTCTTGGAAGAGATCAACTATATAATACTCTCGTAACAGCCCACGCATTCTTAATAATTTTCTTCTTAGTAATACCTGTATTTATTGGGGGGTTTGGAAACTGACTTCTTCCATTAATACTAGGTGCTGCTGATATG
COI (stations)	942c4ee733bc23c8f87c10973c30b841	Phalacrocorax brasilianus	641	1	226	NC_029758.1	100000	226	0	6.52e-116	418	gi|996063913|gb|KT626611.1|	100000	226	0	9.54e-113	418	CCTTTACCTCATCTTCGGCGCCTGAGCTGGCATAGTCGGAACTGCCCTTAGCTTGCTTATCCGCGCAGAACTCGGTCAACCAGGAACCCTCCTTGGAGATGACCAAATCTACAATGTAATTGTCACCGCCCATGCTTTCGTAATAATCTTCTTCATGGTAATGCCCATTATAATCGGAGGATTCGGAAACTGACTGGTCCCCCTCATAATCGGCGCCCCCGACATA
COI (stations)	682e60e478d8a9eae9f44abf90fc0b1e	Pimelodella avanhandavae	219	2	226	NC_006381.1	88938	226	25	3.21e-74	279	gi|295080514|gb|GU701572.1|	100000	226	0	9.54e-113	418	CCTCTATTTAGTATTTGGTGCTTGGGCCGGGATAGTTGGAACAGCTCTAAGCCTGCTAATTCGGGCAGAGCTAGCCCAACCTGGGGCTCTCCTGGGCGACGACCAGATTTATAATGTTATCGTTACTGCTCATGCCTTCGTAATAATTTTCTTTATAGTAATACCCATTATGATCGGAGGGTTTGGAAACTGACTCGTGCCCCTAATAATCGGCGCACCAGATATG
COI (stations)	bd8c7b7639aa780c2fdeb169c13ddb1b	Pinirampus pirinampu	918	3	226	NC_026211.1	88938	226	25	3.21e-74	279	gi|1050772466|gb|KT952423.1|	100000	226	0	9.54e-113	418	CCTTTACTTAGTATTTGGTGCCTGAGCCGGAATAGTCGGCACAGCCCTTAGCCTATTAATTCGGGCAGAGTTAGCTCAACCTGGCGCCCTTCTAGGTGATGATCAGATTTATAATGTCATCGTTACTGCTCATGCCTTTGTAATAATTTTCTTTATAGTAATACCAATTATAATTGGAGGTTTCGGGAACTGATTGGTCCCCCTAATAATCGGGGCACCAGACATG
COI (stations)	0b03a788c046c652fa11c44ba192ae73	Plagioscion squamosissimus	2262	14	226	NC_016867.1	87611	226	28	3.23e-69	263	gi|1355439937|gb|MF289077.1|	100000	226	0	9.54e-113	418	CCTTTACCTAGTTTTCGGTGCATGAGCCGGAATAGTGGGCACAGCTTTAAGCCTCCTAATCCGAGCAGAATTAAGCCAGCCCGGTTCACTACTGGGGGACGACCAGATTTACAACGTAATCGTAACAGCACATGCTTTCGTTATGATTTTCTTTATAGTAATGCCCGTCATGATCGGAGGTTTCGGGAACTGACTCGTGCCTTTAATAATCGGAGCCCCCGATATG
COI (stations)	48a31a98a19faadb3096eff4ebc214f6	Platanichthys platana	3703	15	226	NC_016688.1	85022	227	32	3.28e-59	230	gi|393661566|gb|JX111824.1|	100000	226	0	9.54e-113	418	CCTATATTTAGTATTTGGTGCCTGGGCAGGGATAGTGGGAACCGCCCTAAGCCTTTTAATCCGGGCAGAACTAAGCCAACCCGGAGCCTTACTCGGAGATGATCAGATTTATAACGTCATCGTTACTGCGCACGCCTTCGTAATAATTTTCTTCATAGTAATACCCATTCTGATCGGAGGGTTCGGAAACTGGCTCGTTCCCTTAATGATTGGGGCACCAGACATG
COI (stations)	b1f60d12af7b917ed9ef0f4cd202a87a	Plationus patulus	501	10	226							gi|564796450|gb|KC431012.1|	97788	226	5	2.08e-104	390	TCTTTACTTTTTATTTTCTATTTGAGCTGGTTTTATTGGTTTAAGTATGAGTGTTATTATCCGATTAGAGCTTGGTGTTGTTGGTTCTTACCTGGGCGATGAGCATCTTTATAATGTTTTAGTGACTGCTCATGCTTTTGTTATAATTTTCTTTATAGTGATGCCTGCTTCTATGGGTGGTTTTGGTAATTGATTGATCCCTCTTATGCTTGGTGTAGCTGATATG
COI (stations)	3c5395b57857a0bdebd0f8a4825c3bf7	Polyarthra sp.	21	1	226							gi|83285162|gb|DQ297789.1|	100000	226	0	9.54e-113	418	TCTTTATTTTATTTTCGGTATATGAGCTGGTTTCATTGGCCTTAGGATAAGATTTCTTATTCGTTTGGAACTAGGTGTTGTTGGTGCCTTCTTAGGTGATGAGCATCTATACAATGTACTAGTAACTGCTCATGCTTTTATTATGATTTTCTTCATGGTTATGCCTATCTCTATGGGTGGTTTTGGTAATTGACTAATTCCTCTTATGCTAGGTGTAGCTGACATG
COI (stations)	97011e74746c60b7c4479414c2ffeb05	Potamotrygon motoro	206	1	226	NC_023116.1	98230	226	4	3.05e-109	396	gi|1827390329|gb|MK521005.1|	100000	226	0	9.54e-113	418	CCTTTACTTAGTCTTTGGTGCATGAGCAGGGATAGTGGGCACCGGCCTTAGCATGCTAATCCGAACAGAATTAAGCCAACCAGGAGCAATAATAGGCGACGATCAAATCTATAACGTAGTCGTTACCGCCCACGCCTTCGTAATAATTTTCTTCATAGTCATACCGATTATAATCGGTGGGTTTGGTAACTGACTAGTTCCACTAATAATTGGAGCCCCAGATATA
COI (stations)	855f5602ef966d33d1e32fef2cc756f4	Satanoperca pappaterra	416	4	226	NC_009058.1	89381	226	24	6.89e-76	285	gi|359743030|gb|JN989214.1|	100000	226	0	9.54e-113	418	CCTTTATTTAGTATTTGGTGCTTGAGCTGGAATAGTAGGCACCGCATTGAGCCTAGTTATTCGAGCAGAACTTAGTCAGCCTGGCTCTCTCCTTGGAGACGATCAAATTTATAATGTAGTTGTTACTGCACATGCCTTTGTAATAATTTTCTTTATAGTCATGCCCATCATAATTGGAGGGTTTGGCAACTGACTTATCCCACTAATAATTGGCGCCCCAGACATA
COI (stations)	e948b384ef35d20b29af4f97eaee3db8	Schizodon nasutus	6010	10	226	NC_025315.2	88739	222	25	5.37e-72	272	gi|1953426829|gb|MK506859.1|	100000	226	0	9.54e-113	418	CCTCTACTTAGTATTTGGTGCCTGAGCCGGAATAGTTGGTACAGCCCTTAGCCTCCTAATTCGAGCGGAGCTCAGCCAACCCGGAGCCCTTCTAGGCGATGATCAAATTTATAATGTTATCGTTACCGCACATGCTTTTGTAATAATTTTCTTTATAGTAATACCAATCATGATTGGGGGCTTCGGAAATTGATTAGTGCCATTAATGATTGGTGCACCCGATATG
COI (stations)	65103fa435701a7e71c5394e778f9a0e	Serrasalmus maculatus	627	5	226	NC_039113.1	91150	226	20	1.47e-82	307	gi|359742662|gb|JN989030.1|	100000	226	0	9.54e-113	418	CCTTTACCTAGTTTTTGGTGCATGAGCTGGAATAGTCGGAACCGCCCTGAGCCTTTTAATTCGAGCAGAGCTCAGCCAACCCGGATCCCTGCTGGGCGATGATCAGATTTATAATGTTATCGTTACCGCACATGCCTTCGTTATAATTTTCTTTATAGTAATGCCAATCATAATCGGAGGCTTCGGAAATTGACTGGTCCCCCTTATGATCGGCGCACCCGACATA
COI (stations)	d61f5714924d995d1ed8ef0850f9d0fe	Serrasalmus maculatus	916	5	226	NC_015840.1	99115	226	2	1.41e-112	407	gi|359743062|gb|JN989230.1|	100000	226	0	9.54e-113	418	CCTCTACCTAGTATTTGGTGCATGAGCCGGAATAGTTGGAACCGCCCTCAGCCTCTTAATTCGAGCAGAGCTCAGTCAACCCGGATCCCTACTGGGCGACGATCAGATCTATAATGTTATCGTTACTGCACACGCCTTCGTAATAATTTTCTTTATAGTAATACCAATTATGATCGGGGGCTTCGGAAACTGACTAGTCCCCCTAATGATTGGCGCGCCCGACATA
COI (stations)	c9a7a2076e5890496e19583943ef3044	Synbranchus marmoratus	95	2	226	NC_044451.1	83478	230	30	1.54e-52	207	gi|295080352|gb|GU701491.1|	99558	226	1	4.44e-111	412	CCTTTATTTAGTCTTCGGTGCCTGAGCCGGCATTCTTGGTTCAGGCCTTAGCCTTCTAATCCGGACAGAACTTTCCCAGCCTGGTACTGTTATTGGTGACGACCAAATTTATAATGTTATCGTTACAGCACATGCATTTGTAATAATCTTCTTTATAGTAATACCAATTATAATTGGTGGGTTTGGAAACTGATTAGTTCCATTAATAATTGGCTCCCCCGATATA
COI (stations)	829fc9967c20f780279449284da01809	Thermocyclops decipiens	3419014	42	226							gi|1817984975|gb|MN641910.1|	99558	226	1	4.44e-111	412	TCTTTACCTAATTTCGGGTGTGTGAGCCGGGATGATTGGTACTGGACTAAGAGTTATTATTCGTCTTGAATTAGGTCAACCAGGTTCTTTAATAGGAGACGACCAAATTTACAATGTAGTGGTTACTGCTCATGCTTTTATTATAATCTTTTTTATGGTGATGCCTATTTTAATTGGTGGGTTTGGTAATTGATTAGTGCCATTAATAATTGGTTCTCCTGATATG
COI (stations)	015217be008ab90ca59a9ca4a319682a	Thermocyclops sp.	27	1	226							gi|1817984975|gb|MN641910.1|	92920	226	16	4.60e-86	329	TCTTTACCTAATTTCGGGTGTGTGAGCCGGGATGATTGGTATTGGATTAAGAGTTATTATTCGTCTTGAATTAGGTCAATCAGGTTCTTTAATAGGAGATGATCAAATTTATAATGTAGTGGTTATTGTTCATGTTTTTATTATAATCTTTTTTATGGTGATGTTTATTTTAATTGGTGGGTTTGGTAATTGATTAGTGTTATTAATAATTGGTTCTTTTGATATG
COI (stations)	347786da0a3bba42443dc120091de3c6	Thermocyclops sp.	6	1	226							gi|1817984975|gb|MN641910.1|	90265	226	22	4.67e-76	296	TCTTTACCTAATTTCGGGTGTGTGAGCCGGGATGATTGGTACTGGACTAAGAGTTATTATTCGTCTTGAATTAGGTCAACCAGGTTCTTTAATAGGAGACGACCAAATTTACAATGTAGTGGTTACTGCTCATGCTTTTACTATAATCTTTTTTATGATTATGCCGGCTTTATTCGGCGGTTTTGGTAACTGGTTTGTACCGTTATTGATCGGTGCACCCGATATG
COI (stations)	363e4e8a80c0df02a05de1a70baf4f9b	Thermocyclops sp.	40	4	226							gi|1817984975|gb|MN641910.1|	94690	226	12	9.82e-93	351	TCTTTACCTAATTTCGGGTGTGTGAGCCGGGATGATTGGTACTGGACTAAGAGTTATTATTCGTCTTGAATTAGGTCAACCAGGTTCTTTAATAGGAGACGACCAAATTTACAATGTAGTGGTTACTGCTCATGCTTTTATTATAATCTTTTTTATGGTGATGCCTATTTTAATAGGTGGTTTTGGTAACTGATTAGTTCCTTTAATGATAGGAGCACCAGATATG
COI (stations)	52d3261c05f52415a30ce2e338f4f4fb	Thermocyclops sp.	89058	39	226	NC_030047.1	83744	203	33	4.30e-48	193	gi|1817984975|gb|MN641910.1|	96018	226	9	9.75e-98	368	TCTTTACTTAATTGCGGGTGTGTGAGCTGGGATGATTGGCACTGGACTAAGAGTTATTATTCGTCTTGAATTAGGTCAACCAGGCTCTTTAATAGGAGATGACCAAATTTACAATGTAGTGGTTACTGCTCATGCTTTTATTATAATTTTTTTTATGGTGATACCTATTTTAATTGGTGGATTTGGTAATTGATTAGTACCATTAATAATTGGTTCTCCTGATATG
COI (stations)	5ccc563b821738bb7c468b02f55453f5	Thermocyclops sp.	15	1	226							gi|1817984975|gb|MN641910.1|	96018	226	9	9.75e-98	368	TCTTTACCTAATTTCGGGTGTGTGAGCCGGGATGATTGGTACTGGACTAAGAGTTATTATTCGTCTTGAATTAGGTCAACCAGGTTCTTTAATAGGAGACGACCAAATTTACAATGTAGTGGTTACTGCTCATGCTTTTATTATAATCTTTTTTATGATGATGCCTATTTTAATTAATAGGTTTAATAATTGATTAATGCCATTAATAATTAGTTCTCCTGATATG
COI (stations)	60ea8e83c41dc94e2fef899e68e0301e	Thermocyclops sp.	3	1	226							gi|1817984975|gb|MN641910.1|	93392	227	13	9.89e-88	335	TCTTTACCTAATTTCGGGTGTGTGAGCCGGGATGATTGGTACTGGACTAAGAGTTATTATTCGTCTTGAATTAGGTCAACCAGGTTCTTTAATAGGAGACGACCAAATTTACAATGTAGTGGTTACTGCTCATGCTTTTATTATAATCTTTTTTATGGTAATGCCAATATTAATTGGAGGATTTGGTAATTGGTTTGTTCCTATTTTACTAGGTGCTCCTGATATG
COI (stations)	70f5df7f6f2512b38bc0264def8eed3e	Thermocyclops sp.	21	1	226							gi|1817984975|gb|MN641910.1|	95575	226	10	4.54e-96	363	TCTTTACCTAATTTCGGGTGTGTGAGCCGGGATGATTGGTACTGGACTAAGAGTTATTATTCGTCTTGAATTAGGTCAACCAGGTTCTTTAATAAAAAACGACCAAATTTACAATATAATAATTACTACTCATGCTTTTATTATAATCTTTTTTATGATGATGCCTATTTTAATTGGTGGGTTTGGTAATTGATTAGTGCCATTAATAATTGGTTCTCCTGATATG
COI (stations)	8e2b3cda89d5934ec6cf6ed57f054a77	Thermocyclops sp.	19	1	226							gi|1817984975|gb|MN641910.1|	96429	224	8	2.71e-98	370	TTTTTACCTAATTTTGGGTGTGTGAGTTGGGATGATTGGTATTGGATTAAGAGTTATTATTTGTTTTGAATTAGGTCAACCAGGTTCTTTAATAGGAGACGACCAAATTTACAATGTAGTGGTTACTGCTCATGCTTTTATTATAATCTTTTTTATGGTGATGCCTATTTTAATTGGTGGGTTTGGTAATTGATTAGTGCCATTAATAATTGGTTCTCCTGATATG
COI (stations)	aa25ef6b362d2b53d4c05e4f8f39171e	Thermocyclops sp.	4	1	226							gi|1817984975|gb|MN641910.1|	91630	227	17	4.63e-81	313	TCTTTACCTAATTTCGGGTGTGTGAGCCGGGATGATTGGTACTGGACTAAGAGTTATTATTCGTCTTGAATTAGGTCAACCAGGTTCTTTAATAGGAGACGACCAAATTTACAATGTAGTGGTTACTGCTCATGCTTTTATTACAATCTTTTTTATGCTAATGCCTGCTCTATTTGGTGGTTTTGGTAATTGGTTTGTTCCTATTTTAATTGGAGCACCCGATATG
COI (stations)	bfae0ddc4e0098c285427d3d8a676cac	Thermocyclops sp.	6	1	226							gi|1817984975|gb|MN641910.1|	96602	206	6	2.13e-89	340	TCTTTACCTAATTTCGGGTGTGTGAGCCGGGATGATTGGTACTGGACTAAGAGTTATTATTCGTCTTGAATTAGGTCAACCAGGTTCTTTAATAGGAGACGACCAAATTTACAATGTAGTGGTTACTGCTCATGCTTTTATTATAATCTTTTTTATGGTGATGCCTATTTTAATTGGTGGCTTTGGCAACTGGTTCGTGCCGATTATGATCGGTGCGCCGGACATG
COI (stations)	ea9378696d73f116410179d67dd146ea	Thermocyclops sp.	105	11	226							gi|1817984975|gb|MN641910.1|	90708	226	21	1.00e-77	302	TCTTTACCTAATTTCGGGTGTGTGAGCCGGGATGATTGGTACTGGACTAAGAGTTATTATTCGTCTTGAATTAGGTCAACCAGGTTCTTTAATAGGAGACGACCAAATTTACAATGTAGTGGTTACTGCTCATGCTTTTATTATAATCTTTTTTATGGTCATGCCCGCTCTGATGGGCGGCTTCGCAAACTGGTTCGTGCCAATTATGATTGGCGCTCCTGATATG
COI (stations)	eaebf5285626ebcae93c6cb463ceb161	Thermocyclops sp.	3	1	226							gi|1817984975|gb|MN641910.1|	94273	227	11	4.57e-91	346	TCTTTACCTAATTTCGGGTGTGTGAGCCGGGATGATTGGTACTGGACTAAGAGTTATTATTCGTCTTGAATTAGGTCAACCAGGTTCTTTAATAGGAGACGACCAAATTTACAATGTAGTGGTTACTGCTCATGCTTTTATTATAATCTTTTTTATGGTGATGCCTATTTTAATTGGGGGATTTGGTAATTGGTTTGTTCCTATTATGATTGGAGCTCCAGTTATG
COI (stations)	f3ebe2e95ad4cf58fa72efda9a197b15	Thermocyclops sp.	4	1	226							gi|1817984975|gb|MN641910.1|	94248	226	13	4.57e-91	346	TCTTTACCTAATTTCGGGTGTGTGAGCCGGGATGATTGGTACTGGACTAAGAGTTATTATTCGTCTTGAATTAGGTCAACCAGGTTCTTTAATAGGAGACGACCAAATTTACAATGTAGTGGTTACTGCTCATGCTTTTATTATAATCTTTTTTATGGTTATGCCTGTTTTAATTAGTGGATTTGGTAATTGGTTTGTTCCAATAATGGTAGGTGCTCCTGATATG
COI (stations)	f35dc16998d25b0f331d49e054ef664d	Trichocerca sp.	236	6	226							gi|1189131131|dbj|LC215606.1|	90222	225	22	1.68e-75	294	CCTTTACTTCATTTTCGGCCTATGAGCTGGATTTATTGGTCTTTCCATGTCGCTTCTTATCCGTCTTGAATTAGGCGTCGTTGGACCCTTTCTTGGCGACGAGCATCTTTACAACGTATTAGTCACTGCCCACGCCTTTATCATAATTTTCTTTATAGTTATACCCATTTCTATAGGAGGTTTTGGTAATTGATTGATTCCTTTAATATTAGGCGTTGCAGATATA
COI (stations)	16e3c61df543f95c8ab46987cba4617c	Triportheus nematurus	135	1	226	NC_005804.1	86726	226	30	6.99e-66	252	gi|295081260|gb|GU701945.1|	100000	226	0	9.54e-113	418	CCTTTACTTAGTATTTGGTGCCTGGGCCGGAATAGTTGGAACAGCCCTAAGCCTATTAATCCGAGCAGAGCTAAGTCAACCTGGGTCTCTGCTGGGAGATGACCAAATTTATAATGTTATCGTCACCGCACATGCATTCGTAATAATCTTCTTTATAGTGATACCAGTAATAATTGGGGGATTTGGAAACTGATTAGTACCTCTAATGATTGGGGCTCCAGACATA
COI (stations)	05a4edc61c10a1faeb6ae22c02da1fa5	Unknown Annelida	714	13	226	NC_009631.1	83092	207	33	2.00e-46	187	gi|1228304454|gb|KY633414.1|	87611	226	28	4.73e-66	263	ACTATATTTAATTTTAGGAATTTGAGCAGGAATGACCGGAACAGGTACTAGACTTCTAATTCGAGTTGAACTAGCACAACCCGGATCTTTCTTAGGAAGAGATCAATTATTTAATACAATCGTTACAGCACATGCATTCTTAATAATTTTCTTCTTCGTAATACCAGTATTTATTGGGGGGTTCGGAAACTGACTTGTTCCACTAATACTAGGTGCACCAGATATA
COI (stations)	06e9c03fdb930aa984e011ab0140ec90	Unknown Annelida	34	1	226	NC_041284.1	76856	229	49	4.42e-28	126	gi|554518377|gb|KF369552.1|	80676	207	40	1.78e-35	161	ACTCTATCTAATCTTCAGGGCCTGAGCCGCAATGGTTGGTACAGCCCTAAGTGTAATCATTCGAGCAGAACTGGGGCAACCAGGGGCTTTAATTGGCAACGATCAAATCTACAACACAGTTGTGCCTGCCCATGCTTTCATCATAATCTTCTTTATAGTAATACCAATCCTCATTGGCGGGTTTGGTAACTGGCTGGTCCCTCTAATGCTAGGAGCTCCCGACATA
COI (stations)	076bcf04ba65756ec306882e347e4420	Unknown Annelida	10	2	226	NC_011115.1	78319	226	47	1.22e-33	145	gi|125380521|gb|EF089358.1|	82791	215	37	6.30e-45	193	TCTATATATTATTTTTGGACTATGGGGCGGAATGGTAGGAACAGGAACAAGACTTCTAATTCGAGTTGAACTCGCTCAACCAGGATCCTTCCTAGGAAGAGACCAACTATTCAACACAATTGTTACTGCACACGCATTCCTAATAATTTTCTTTATAGTTATACCAATCTTTATTGGTGGATTTGGAAATTGATTAATTCCACTAATACTAGGTGCACCAGATATA
COI (stations)	101a9950fa72cf08db7c8e02c04cb9a2	Unknown Annelida	1547	6	226	NC_028501.1	78302	212	46	2.04e-31	137	gi|554518377|gb|KF369552.1|	80282	213	42	1.78e-35	161	ACTCTATCTAATCTTCGGGGCCTGAGCTGCAATAGTTGGCACAGCCCTAAGCGTAATCATTCGGGCAGAACTGGGGCAACCAGGAGCTTTAATTGGCAACGATCAAATCTACAATACAATTGTGACTGCTCATGCGTTCATCATAATCTTCTTTATAGTAATACCAATCCTCATTGGCGGGTTTGGTAACTGGCTAGTCCCTCTAATGCTAGGGGCCCCCGACATA
COI (stations)	24eda3c3a8f4d294fa0f8e05a5531f82	Unknown Annelida	443	3	226							gi|388613034|gb|JQ344521.1|	78924	223	45	3.84e-32	150	TCTTTATTTAATTTTCGGAGTTTGGGCAGGACTAACAGGAACTACTAGAAGAATACTTATTCGTTTAGAACTGACTCAACCTGGAAGATTTTTAGGAAGTGACCAGCTTTATAATGTTCTTGTTACTGCACATGCTTTCCTAATAATTTTTTTCTTAGTAATGCCTGTTTTTATTGGTGGGTTTGGAAACTGACTTTTACCTTTAATAATTGGAGCTCCCGACATA
COI (stations)	26b0b48676de744af79dd50edb5da3a0	Unknown Annelida	103	1	223							gi|23168347|gb|AY116597.1|	76549	226	47	8.25e-24	122	CTTATATTTAGTCTTTGCTTTGGCAATGTTTTTTGTTGGCGGCGCGATGGCAATGGTCATTCGTGCTGAATTGTTTGAACCAGGTTTACAATTTGTTGATCCTGCGTTTTTTAACTCAATGACCACCATGCACGCACTGGTCATGGTATTCGGCGCGGTGATGCCTGCGTTTGTTGGTTTAGCCAACTGGCAAATTCCGATGATGATTGGTGCGCCTGATATG
COI (stations)	2d7f3000e1856d886a1ddb5f437830e4	Unknown Annelida	26	1	226							gi|342220116|gb|HQ691224.1|	88444	225	26	7.86e-69	272	ACTTTATTTACTCTTCGGTGTCTGAGCGGGATTAACAGGAACTACAAGAAGAATACTTATTCGCCTTGAACTTTCACAACCAGGAAGATTTTTAGGCAGAGATCAACTTTACAACGTTCTAGTTACAGCTCACGCATTTCTAATAATTTTTTTCTTAGTAATACCAGTATTTATTGGGGGGTTTGGAAATTGACTTTTACCTCTAATAATTGGGGCTCCTGATATA
COI (stations)	34cd33108dc8faba1b9aec950c97dd57	Unknown Annelida	17	2	226							gi|342220116|gb|HQ691224.1|	87556	225	28	1.70e-65	261	ACTTTATTTACTCTTTGGTGTCTGAGCAGGATTAACAGGAACTACAAGAAGAATACTTATTCGCCTTGAACTTTCGCAACCAGGAAGATTTTTAGGCAGAGATCAACTTTACAATGTTCTAGTTACAGCTCACGCATTTCTAATAATTTTTTTCTTAGTGATACCAGTATTTATTGGAGGGTTCGGAAATTGACTTTTACCTCTAATAATTGGTGCTCCAGATATA
COI (stations)	565faf54b03021823a678c770ec3f67c	Unknown Annelida	120	3	226							gi|793345960|emb|LN810254.1|	80995	221	42	6.34e-40	176	ACTTTATTTAATTTTTGGAGTTTGAGCAGGACTAACAGGAACGACAAGAAGAATCCTTATTCGTCTTGAGCTCTCTCAACCAGGAAGATTCCTTGGAAGGGACCAACTTTACAATGTTCTAGTTACAGCCCATGCATTCTTAATAATTTTCTTTTTAGTTATGCCAGTATTTATTGGGGGGTTTGGAAATTGACTTCTTCCTCTTATAATTGGTGCACCTGATATA
COI (stations)	5f40714c40c05c1f0b37023d03cad2bc	Unknown Annelida	16	2	226							gi|227967732|gb|FJ944525.1|	80435	230	37	1.06e-37	169	ACTTTATTTAATTTTTGGTGTCTGAGCAGGTCTTACAGGAACTACTACCAGAATTCTTATTCGGTTAGAATTGGCACAACCTGGGAGTTTCTTAGGAAGAGACCAACTTTATAATGTTCTTGTTACTGCACATGCATTTTTAATAATTTTTTTCCTAGTTATGCCTGTATTTATTGGAGGGTTCGGAAATTGACTTCTTCCATTAATAATTGGTGCCCCAGATATA
COI (stations)	8b5bb3070d58da0ad61fe7a2af1abd64	Unknown Annelida	20	1	223							gi|23168347|gb|AY116597.1|	76126	222	48	3.84e-22	117	ATTGTATTTAATCTTTGCTTTGGCAATGTTCTTTGTCGGTGGCGCAATGGCAATGGTTATTCGCGCTGAATTATTTGAACCTGGTTTGCAATTTGTTGATCCCGCATTTTTTAACTCAATGACCACCATGCACGCCTTAGTCATGGTATTTGGCGCGGTCATGCCTGCATTTGTCGGTTTAGCCAACTGGCAAATTCCGATGATGATTGGTGCGCCTGATATG
COI (stations)	943c326e891fa714904af1ea0f94b1bd	Unknown Annelida	66	6	223							gi|1384685807|gb|MG251646.1|	77465	213	48	1.77e-25	128	ATTGTACTTAGTGTTTGCACTAGCGATGTTTTTTGTCGGTGGTGCAATGGCGATGGTAATAAGGGCTGAATTATTTGAACCTGGAATGCAGTTTGTCCAGCCCCAATTTTTCAATTCAATGACCACTATGCATGCTTTGGTTATGGTTTTTGGTGCTGTTATGCCGGCATTTGTTGGTTTAGCAAATTGGATGATACCGATGATGATTGGCGCACCGGATATG
COI (stations)	9db25206fbf2c0ec87c7d0afbdb6677c	Unknown Annelida	11	1	226	NC_026233.1	78261	207	45	2.64e-30	134	gi|386276270|gb|JN020079.1|	80193	207	41	8.26e-34	156	ACTCTATCTAATCTTCGAGGCTTGAGCCGCAATGGTTGGTACAGCCCTGAGTGTAATCATTCGAGCAGAACTGGGGCAACCAGGGGCTTTAATTGGCAACGACCAAATCTACAACACAATTGTGACTGCCCACGCTTTCATCATAATCTTCTTTATAGTAATACCAATCCTCATTGGCGGGTTTGGTAACTGGCTGGTCCCTCTAATGCTAGGAGCTCCCGACATA
COI (stations)	a8876707dce5bd7fbf31bf97b6b87d0e	Unknown Annelida	7163	11	226	NC_050310.1	77941	204	45	1.23e-28	128	gi|239859722|gb|FJ602542.1|	82143	224	40	6.30e-45	193	TTTGTATTTTCTATTTGGTATTTGATCTGGTATGGCTGGTACTGCTTTAAGTCTTCTGATTCGATTGGAGTTAGGACAACCAGGTTCTTTGTTAGGAGATGATCAGCTTTACAACGTTATTGTTACTGCTCATGCCTTTGTTATGATTTTCTTTTTGGTCATGCCTGTCTTAATTGGTGGATTTGGTAATTGACTCGTGCCGTTGATGTTAGGTGCTCCAGATATG
COI (stations)	aa285ece1a7a51d185213104b0c71c1a	Unknown Annelida	7	1	223							gi|326694892|gb|JF432024.1|	78431	204	38	1.77e-25	128	ATTGTATTTGTTCTTCTCCCTGATCATGTTTTTCGTGGGCGGAGGGATGGCCATGATCATCCGGCTGGAGCTGTTACAGCCGGGCATGCAGTACGTCAATCCGCAGTTCTTTAATTCAATGACCACCATGCACGCGCTGATCATGGTGTTCGGCGTGGTCATGCCGGGCACGGTGGGCTTCGCCAACTGGCTGATCCCCATGATGATCGGTGCTCCGGACATG
COI (stations)	af3a9ae454379ced4b1930d8b8d30801	Unknown Annelida	262	3	226	NC_014865.1	80357	224	40	2.61e-40	167	gi|1185548354|gb|KX496729.1|	86283	226	31	4.77e-61	246	TTTATATTTTTTATTTGGTATTTGATCTGGTATGGTCGGTACTGCTTTAAGTCTCTTAATTCGATTAGAATTGGGGCAACCTGGTTCTTTGCTAGGAGATGACCAACTATATAATGTTATTGTGACTGCCCATGCTTTCGTTATAATTTTCTTCTTAGTTATGCCTGTTCTAATTGGTGGATTTGGTAATTGGCTTGTACCTTTAATGTTAGGTGCTCCTGATATG
COI (stations)	b6d110f1f7e6faa6709dc6e0bc2c89fe	Unknown Annelida	6	1	223							gi|1236229100|gb|MF319223.1|	100000	223	0	4.37e-111	412	GATGTACTTGATCTTTTCATTCGTCAGCTTGCTAGCTGGTGGTGTGATGGCTTTGGGCATTCGTTTGGAATTATTCCAGCCAGGCCTGCAATATTTGCGCCCAGAGTTCTTCAATCAATTGACCACTATGCATGGTTTGGTGATGGTGTTCGGTGCAATCATGCCGGCCTTCGTAGGTTTTGCTAACTGGATGGTGCCATTGCAAATTGGCGCATCCGATATG
COI (stations)	b7e916b29a84992c64353f94210ed9a6	Unknown Annelida	8	1	223							gi|1384685807|gb|MG251646.1|	77626	219	49	3.81e-27	134	TTTATATCTGTTGTTTGCATTGGTCATGTTTTTTGTGGGTGGTGCAATGGCGATGGTAATTCGTGCTGAATTATTTGAGCCTGGTATGCAGTTTGTCGAGCCGCAGTTTTTTAATTCGATGACCACCATGCACGCTTTAGTCATGGTATTTGGTGCGGTAATGCCTGCTTTCGTAGGTTTAGCGAATTGGATGATTCCGATGATGATCGGAGCGCCTGATATG
COI (stations)	bfe5b214bee034a6ef2c6e901c908f59	Unknown Annelida	4634	15	226	NC_009631.1	81498	227	40	7.19e-46	185	gi|1987585933|gb|MW611645.1|	86283	226	31	4.77e-61	246	ACTATATTTAATTCTAGGAATTTGAGCAGGAATGACCGGAACTGGTACCAGACTTCTAATTCGAGTCGAACTAGCACAACCAGGATCTTTCTTAGGAAGAGATCAATTATTTAATACAATTGTTACAGCACATGCATTCTTAATAATTTTCTTCTTCGTAATGCCAGTATTTATTGGAGGGTTTGGAAACTGACTCGTTCCATTAATACTAGGTGCACCAGATATA
COI (stations)	c45324e9b9f4ed6d8d6e82d2647f0df6	Unknown Annelida	388	3	226							gi|342220116|gb|HQ691224.1|	86036	222	31	7.97e-59	239	TTTATATTTAATTTTTGGTGTATGAGCTGGTCTTACAGGTACTACTATAAGAATACTTATTCGATTAGAGTTAACTCAACCTGGAAGATTCCTAGGAAGAGACCAACTTTATAACGTTTTAGTTACAGCTCACGCTTTTCTAATAATTTTTTTCCTAGTAATACCAGTTTTTATTGGGGGGTTCGGAAATTGACTTCTTCCATTAATAATTGGAGCCCCTGATATA
COI (stations)	cc3c0609998618928bb617c8b8a8f9c0	Unknown Annelida	9	1	223							gi|23168347|gb|AY116597.1|	76126	222	48	3.84e-22	117	GTTGTATTTATTATTTGCGTTAGCCATGTTTTTTGTAGGCGGCGCGATGGCAATGGTGATTCGCGCTGAATTGTTTGAACCAGGTTTGCAATTTGTAGACCCTGCGTTTTTTAACTCGATGACCACCATGCACGCGCTGGTGATGGTATTTGGCGCGGTGATGCCCGCCTTTGTCGGTTTAGCTAACTGGCAAATTCCGATGATGATTGGTGCGCCTGATATG
COI (stations)	d4861441093829afe58ee69dfb68be29	Unknown Annelida	12985	17	226	NC_046889.1	76852	216	46	7.40e-26	119	gi|1070691935|gb|KX052083.1|	79812	213	37	3.84e-32	150	TTTATATTTTATTTTTGGTATTTGATCTGGATTTGTCGGACTTGGTATGTCTTTAGTTATTCGTACCGAGTTGGGGACAGCAGGCTCTTTCTTAGGCGATGAGCAATTGTATAATAGAATAGTTACTGCACACGCTTTTATTATAATTTTCTTTATAGTTATGCCTATTGCTATTGGTGGGTTTGGGAACTGACTTCTTCCTATAATATTGGGATGTGTTGACATA
COI (stations)	e27b859e5e29215e027d8ec245c58e0d	Unknown Annelida	36	1	223							gi|145203373|gb|EF521190.1|	83482	224	35	2.21e-49	207	TTTATATTTGTGGTTTGCCTTAATCATGTTTTTTGTGGGCGGCGCCATGGCTATGGTCATTCGCGCAGAGTTATTCGAGCCAGGGATGCAGTTTGTTGAACCGCAGTTTTTTAACTCCATGACCACCATGCATGCATTGGTCATGGTGTTTGGTGCGGTTATGCCTGCGTTCGTAGGCTTGGCAAACTGGATGATCCCCATGATGATTGGTGCGCCTGATATG
COI (stations)	f3887599430f062edb651d393d0e6460	Unknown Annelida	18258	22	223							gi|145203373|gb|EF521190.1|	79343	213	40	4.89e-31	147	GTTATATTTGTTTTTCGCCTTAGCGATGTTTTTTGTCGGTGGAATAATGGCTATGATTATTCGCGCTGAATTGTTTGAACCGGGTATGCAATTTGTGCAGCCGCAGTTTTTCAATTCAATGACGACAATGCACGCGCTGGTGATGGTTTTTGGTGCGGTGATGCCGGCATTTGTTGGTTTGGCAAACTGGATGATCCCCATGATGATTGGTGCTCCTGATATG
COI (stations)	f3bc5fa4ef599325becf9a836ad5c198	Unknown Annelida	692	11	226	NC_049136.1	78222	225	49	1.22e-33	145	gi|1228304454|gb|KY633414.1|	86726	226	30	1.02e-62	252	ACTATATTTAATTCTAGGAATTTGAGCAGGAATGACCGGAACTGGTACCAGACTTCTAATTCGAGTTGAACTAGCACAACCCGGATCTTTCCTAGGAAGAGATCAATTATTTAATACAATTGTTACAGCACACGCATTTTTAATAATTTTCTTCTTCGTAATACCAGTATTCATTGGTGGGTTCGGAAACTGACTTGTCCCATTAATACTAGGTGCACCAGATATA
COI (stations)	1a9b90a6e2b6c389d2dbc731884affb8	Unknown Arthropoda	13	1	226							gi|325654265|gb|JF287427.1|	84058	207	31	1.35e-46	198	ACTTTACTTGATCACGAATACTTGGTCAGATATAGTAAAAACCGGACTAAGAATAATTATTCAGCTCGAACTAGGCCAAACTGGCTCCCTGATCGGAAATGACCAAATTTACAATGTTATTATTACTACCCATGCATTTGTAATAATTTTTTTTATAGTAATACCAATTTTAATCGGGGGGTTTGGAAATTGATTAGTACCTTTAATACTAGGGGCCGCCGATATA
COI (stations)	1d5b8496e1c3e937fb3841581ffb71d3	Unknown Arthropoda	1705	11	226	NC_025647.1	78199	211	46	7.35e-31	135	gi|959160495|gb|KP861439.1|	87850	214	26	1.02e-62	252	ATTATACCTTCTAGCTGGAGCTTGGTCCGGCATAGTGGGCACTGGTTTAAGAATAATTATTCGTCTAGAATTAGGTCAACCTGGTTCTTTAATCGGAGACGACCAAATTTACAATGTGGTAGTTACAGCACACGCTTTTATTATAATTTTTTTTATAGTTATACCTATCTTAATTGGGGGGTTTGGTAACTGATTAGTTCCATTAATATTAGGTGCAGCAGATATA
COI (stations)	22ced809f593831476f0f8e5a5875773	Unknown Arthropoda	140	5	223							gi|763548931|gb|KJ736166.1|	78049	205	43	4.93e-26	130	TTTGTATTTGGTGTTTGCATTGGCGATGTTTTTCGTTGGCGGCTCAATGGCGCTGATTATCCGATCAGAATTGTTTGAGCCAGGATTACAATTTGTCGATCCGAATTTTTTCAATTCCATGACTACAATGCATGCATTGGTAATGGTGTTTGGAGCCGTCATGCCGGCTTTTGTTGGCTTGGCTAACTGGATGATTCCAATGATGATTGGTGCACCGGATATG
COI (stations)	2f19155f53f444162ed36590a2aee957	Unknown Arthropoda	18	1	226	NC_016169.1	79911	224	45	9.37e-40	165	gi|1789123432|gb|MK956948.1|	87111	225	29	7.92e-64	255	CCTTTACTTTATTTTTGGTGCTTGGTCAGGAATAGTCGGAACTTCTCTCAGACTATTGATTCGAGTAGAGTTAGGTAATCCAGGCTCCCTGATCGGAAATGACCAAATCTATAATACTATCGTCACTGCTCACGCATTTATCATAATTTTTTTTATAGTTATACCTATTATAATTGGAGGCTTCGGTAATTGGCTAGTCCCCTTAATACTTGGAGCTCCTGATATA
COI (stations)	3c610ac522dbe3acdf7d2db1e2f5148d	Unknown Arthropoda	61	2	226	NC_012421.1	84279	229	28	2.55e-55	217	gi|943505602|gb|KM938341.1|	85841	226	30	7.97e-59	239	ATTATATTTTTTATTTGGTATTTGAAGAGGAATAATAGGTTCTTCTATAAGAATAATTATTCGAATAGAATTAGGACAAGCTGGGTCAATCTTAGGAGATGATCAAATTTATAATGTTATTGTTACAGCACATGCTTTATTAATAATTTTTTTTATAGTTATACCCATCTTAATTGGTGGTTTTGGTAATTGGTTATTACCTATAATAATAGGAGCTCCAGATATA
COI (stations)	5065ec4afb1f198d1f92a996b9f72ca9	Unknown Arthropoda	16	2	228							gi|418206470|gb|JX944985.1|	84186	215	33	2.27e-49	207	GCTTTATCTGATCCTTGCGGTGATTGGTCAGGTATAGTGGGGACCGGGCTAAGAATAATTATTCGGCTCGAACTAGGCCAAGCTGGCTCCCTGATCGGAGATGACCAAATTTACAATGTTGTTGTTACTGCCCATGCATTTGTAATAATTTTTTTTATAGTAATACCAATTTTAATCGGGGGGTTTGGAAATTGGTTGGTACCTTTAATACTAGGGGCCGCCGATATA
COI (stations)	55b55bee6b221c834de6b4b6ac4cb4c8	Unknown Arthropoda	28	1	226	NC_028219.1	82222	225	38	4.30e-48	193	gi|835479077|gb|KR044593.1|	84071	226	36	1.04e-52	219	ACTATATTTTATTTTCGGGATTTGATCTGGAATAGTAGGAACAGCCCTAAGAATACTGATTCGAGCAGAACTAGGACAGTGTGGAAGACTTATTGGAGACGATCAGATCTATAACGTAATTGTTACAGCACACGCCCTTATTATGATTTTCTTCATGGTGATACCGATCTTAATTGGAGGATTTGGAAACTGATTAGTACCTCTTATACTAGGGGCGCCAGATATA
COI (stations)	5f94c10e9e63c393b1a2afadb7f1e732	Unknown Arthropoda	27	3	226	NC_037827.1	85841	226	30	5.44e-62	239	gi|490343431|gb|KC617526.1|	93694	222	14	3.56e-87	333	TTTATATTTTATTTTTGGTGTTTGATCAGGGATGGTTGGAACAGCTCTGAGTATGTTAATTCGAGTTGAATTAGGACAAAGAGGTAGTTTAATTGGAGATGATCAAATTTATAATGTTATTGTAACAGCTCACGCTTTTATTATGATTTTTTTCATGGTTATGCCAATTTTAATTGGTGGATTTGGAAATTGATTAGTTCCTTTAATGTTGGGAGCCCCTGATATG
COI (stations)	6fbf2d832418f33497c7aa8420a0fcf7	Unknown Arthropoda	411	6	226	NC_039671.1	80889	225	43	1.20e-43	178	gi|478733999|gb|KC617330.1|	89450	218	23	6.08e-70	276	ACTATATTTTATTTTCGGGATTTGATCTGGAATAGTAGGAACAGCCCTAAGAATACTGATTCGAGCTGAACTAGGACAGTGTGGGAGACTTATTGGAGACGATCAGATCTACAACGTAATTGTTACAGCACACGCCTTTATTATGATTTTCTTCATGGTGATACCGATCTTAATTGGAGGATTTGGGAACTGATTAGTACCTCTTATACTAGGAGCACCAGATATA
COI (stations)	7f17890056f7aa7a9c94ff088e4c0db5	Unknown Arthropoda	10	1	226	NC_039874.1	85088	228	28	1.18e-58	228	gi|656991387|gb|KJ638226.1|	86283	226	29	1.71e-60	244	ATTATATTTAATTTTTGGGGCTTGGTCAGCAATAGTAGGAACCGCTCTTAGAGTTATTATTCGAACTGAATTAGGGCAACCTGGTTCATTAATTGGGAATGACCAAATTTATAATACTATTGTAACTGCACACGCATTTATCATAATTTTCTTCATAGTGATACCTATTTTAATTGGAGGGTTTGGAAATTGACTAGTCCCCTTGATATTAGGAGCACCTGATATA
COI (stations)	87e07f46a90b5e5d6892ebdfa745185c	Unknown Arthropoda	2	1	226							gi|83285116|gb|DQ297766.1|	85185	216	31	2.89e-53	220	TCTCTATTTTTTATTTGCTATTTGAGCAGGTTTTATTGGTTTAGCCATAAGAGTTATTATTCGTATTGAATTAGGGGTTGTAGGAAGTTTTATTTCTGACGGTCATATTTACAATGTGATCGTTACAGCACATGCATTTGTTATGATTTCTTTTATAGTTATACCAATAGCTATTGGTGGATTTGGCAATTGACTGATTCCTATAATATTAGGATGTGTTGATATA
COI (stations)	959c9bf98db26e924f6550943121c922	Unknown Arthropoda	483	3	226	NC_018122.1	78404	213	46	5.68e-32	139	gi|753022419|dbj|AB920555.1|	78995	219	44	1.38e-31	148	ACTCTATCTAATCTTCGGGGCTTGAGCGGCAATGTTTGGTACAGCCCTAAGTGTAATCATTCGAGCAGAACTGGGGCAACCAGGGGCTTTAATTGGCAACGATCAAATCTACAACACGATTGTGACTGCCCACGCTTTTATCATAATCTTCTTTATAGTAATACCAATCCTCATTGGAGGGTTTGGTAACTGGCTAGTCCCTCTAATGCTAGGGGCTCCCGACATA
COI (stations)	ac178effb1cccc7beff6f06151a7786a	Unknown Arthropoda	27	1	223							gi|1236229100|gb|MF319223.1|	92825	223	16	2.11e-84	324	GATGTACTTGATTTTTTCATTCGTCAGCTTGCTAGCTGGTGGTGTGATGGCTCTGGGCATTCGTTTGGAATTGTTCCAGCCAGGCTTGCAATTTTTGCGTCCTGAGTTCTTTAATCAGTTGACCACGATGCACGGTTTGGTGATGGTATTCGGTGCGATCATGCCAGCTTTCGTAGGTTTTGCTAACTGGATGGTGCCATTACAAATTGGCGCATCCGATATG
COI (stations)	b49ff0f6649b76968f4433d30b4d90be	Unknown Arthropoda	431	3	226	NC_043830.1	73934	211	53	2.70e-15	84.2	gi|339267614|gb|JF905645.1|	81696	224	41	2.93e-43	187	TCTATATCTTTTAGCAGGAGCTTGATCCGGCATAGTGGGAACAGGCTTGAGGATGATTATTCGGCTAGAGCTTGGCCAGGCAGGCTCTTTAATCGGCGATGACCAGATTTACAACGTAGTAGTTACTGCACATGCTTTCATTATGATTTTTTTCATAGTAATGCCTATTTTAATTGGTGGGTTTGGTAACTGACTAGTCCCTCTCATACTAGGGGCAGCAGATATA
COI (stations)	b6126ec8be0b32c8d04443dd4deec3e9	Unknown Arthropoda	3	1	226							gi|1817984975|gb|MN641910.1|	86283	226	31	4.77e-61	246	TCTTTACCTAATTTCGAATATGTGAGCCGGGATGATTGGTACTGGACTAAGAGTTATTATTCGTCTTGAATTAGGTCAACCAAATTCTTTAATAAAAAACAACCAAATTTACAATATAATAATTACTACTCATACTTTTATTATAATCTTTTTTATAATAATACCTATTTTAATTAATAAATTTAATAATTGATTAGTACCATTAATAATTAATTCTCCTAATATG
COI (stations)	cf9b8dae980fad8e6e1371e6800eae5e	Unknown Arthropoda	51	1	226							gi|959160495|gb|KP861439.1|	85981	214	30	4.80e-56	230	ACTATACCTTCTAGCCGGAGCTTGGTCCGGCATAGTGGGCACTGGTTTAAGAATAATTATTCGTCTAGAATTAGGTCAACCTGGTTCTTTAATCGGAGACGACCAAATTTACAATGTGGTAGTTACAGCACACGCTTTTATCATAATTTTTTTTATAGTTATACCTATCCTAATTGGGGGTTTTGGTAATTGACTAGTTCCATTAATATTAGGTGCAGCAGATATA
COI (stations)	d2e142051bd39d8ab2317a5eb19884f8	Unknown Arthropoda	2	1	132							gi|1851828554|gb|MN629932.1|	100000	132	0	8.84e-61	244	GGACGCCGACCGCTCGGGGGTCGCGTAACTAGTTAGCATGCCAGAGTCTCGTTCGTTATCGGAATTAACCAGACAAATCGCTCCACCAACTAAGAACGGCCATGCACCACCACCCACGGAATCGAGAAAGAG
COI (stations)	f5cb54afd872b6a112f09141a96ac9c0	Unknown Arthropoda	6	1	226	NC_034105.1	79245	212	42	3.39e-34	147	gi|571033355|gb|KF715874.1|	86111	216	28	1.33e-56	231	ATTATACCTGCTAGCTGGAGCTTGATCCGGCATAGTGGGCACTGGCTTAAGTATAATTATTCGCCTAGAATTAGGACAACCTGGTTCCCTAATTGGAGACGACCAAATTTACAACGTAGTAGTAACAGCGCACGCTTTTATTATAATTTTTTTTATAGTTATGCCTATCTTAATTGGGGGTTTTGGTAACTGGTTAGTTCCTTTAATATTAGGTGCAGCAGATATA
COI (stations)	fa5059c2f4ada1c796c607ff20663d0d	Unknown Arthropoda	45	1	226	NC_035407.1	84513	226	35	1.52e-57	224							TTTATATTTTATCTTTGGAGCCTGAGCTGGCATAGTAGGTACCTCACTAAGACTCCTAATCCGTGCTGAATTAGGCCAACCTGGAAGATTAATTGGAAATGACCAAATCTATAATGTAATTGTAACTGCACATGCTTTTGTAATAATCTTTTTCATGGTAATGCCCATTATAATTGGTGGGTTTGGCAACTGACTAATACCCCTTATACTAGGGGCCCCAGATATA
COI (stations)	28d3fe7afc50a0e1c3afb14dcf6d98fe	Unknown Calanoida	1229	10	226							gi|1786518918|gb|MN745822.1|	83111	225	38	8.09e-49	206	TTTATATCTTTTAGCAGGAGCTTGATCCGGCATAGTGGGGACAGGCCTGAGGATGATTATTCGGCTAGAGCTTGGCCAGGCAGGCTCTTTAATCGGCGACGATCAGATTTACAACGTGGTAGTTACTGCACATGCTTTCATTATGATTTTTTTCATAGTCATGCCTATTTTAATTGGGGGGTTTGGTAATTGGCTCGTCCCCCTTATGCTAGGGGCAGCGGATATG
COI (stations)	6d1182bc07eac50df60568d9a5cdcbbd	Unknown Calanoida	1668	14	226	NC_021129.1	75714	210	51	5.76e-22	106	gi|189343049|gb|EU770460.1|	85398	226	31	3.71e-57	233	TTTATACTTATTAGCCGGGGCTTGATCCGGCATGGTGGGAACAGGCTTAAGAATAATTATTCGACTAGAACTTGGTCAAGCAGGCTCTTTAATTGGGGACGACCAAATTTATAATGTAGTAGTTACTGCGCATGCCTTTATTATGATTTTTTTTATGGTAATGCCTATTTTAATCGGCGGGTTCGGAAATTGGCTAGTCCCTCTCATATTGGGTGCAGCTGATATA
COI (stations)	6dbfdb69fdf75b5b2676c1a35a146ae4	Unknown Calanoida	3	1	227	NC_019627.1	82222	225	34	5.59e-47	189	gi|529950537|gb|KC287725.1|	86667	225	30	3.70e-62	250	CTTTGTATCTTTTAGCAGGAGCCTGATCCGGCATAGTCGGAACAGGCCTCAGAATAATTATTCGGCTTGAGCTTGGTCAAGCAGGCTCTTTAATCGGGGATGACCAAATTTATAACGTGGTGGTCACTGCTCATGCTTTTATTATGATTTTTTTTATGGTTATGCCTATTTTAATTGGGGGATTTGGTAATTGGCTAGTCCCTCTAATATTAGGCGCAGCTGATATA
COI (stations)	9cbf8ee917120bbaa67be7cb889176c1	Unknown Calanoida	484	5	226							gi|1391858516|gb|MF796476.1|	81905	210	38	1.76e-40	178	TTTGTATCTTTTAGCAGGAGCTTGATCCGGCATAGTGGGGACAGGCCTGAGGATGATTATTCGGTTAGAGCTTGGCCAGGCAGGCTCTTTAATCGGCGACGACCAGATTTACAACGTGGTAGTTACTGCACATGCTTTCATTATGATTTTTTTCATAGTAATGCCCATTTTAATTGGAGGATTTGGTAATTGGCTCGTTCCCCTTATGCTAGGGGCAGCGGATATA
COI (stations)	c14b30fe34dd3d0e5e566137ea24e225	Unknown Calanoida	710	8	226													TTTATATCTTTTAGCAGGAGCTTGGTCCGGCATAGTGGGGACAGGCCTGAGGATGATTATTCGGCTAGAGCTTGGTCAGGCAGGATCTTTAATCGGCGACGACCAAATTTATAACGTAGTGGTTACTGCACATGCCTTCATTATGATTTTTTTTATAGTGATGCCTATTTTAATTGGGGGGTTCGGTAATTGGCTAGTTCCTCTTATGCTGGGGGCTGTGGACATG
COI (stations)	14a998e1d979e3023b2cbff98a3442fb	Unknown Cecidomyiidae	12	3	226	NC_041140.1	85903	227	26	1.96e-61	237	gi|1484013261|gb|MG119441.1|	94196	224	13	5.91e-90	342	TCTATATTTTTTATTTGGTATTTGAGCAGGTATAATTGGAACTTCTTTAAGGATTTTAATTCGATTAGAATTAAGAACAGTATCAAATTTAATTGGTAATGATCAAATTTACAATGTTATTGTTACTGCTCATGCATTTATTATAATTTTTTTTATAGTAATGCCAATTTTAATTGGAGGATTTGGTAATTGATTAGTACCTATTATATTAGGAGCACCTGATATA
COI (stations)	4c4ffc037faf727f09844236252021d5	Unknown Cecidomyiidae	56	1	226	NC_016018.1	87773	229	22	3.23e-69	263	gi|968359207|gb|KR226959.1|	95536	224	10	5.87e-95	359	ACTATACTTTTTATTTGGTATTTGAGCAGGAATAATTGGAACTTCATTAAGAATTTTAATTCGTTTAGAATTAAGAACTATTTCAAATCTAATTGGAAATGATCAAATTTATAATGTTATTGTTACAGCTCATGCTTTTGTTATAATTTTTTTTATAGTAATACCTATTCTAATTGGAGGATTTGGAAATTGATTAGTTCCTATTATATTAGGAGCACCAGATATA
COI (stations)	8d6d1e66aef9d0c8dc5afe7462bd78da	Unknown Cecidomyiidae	17	1	226	NC_027680.1	89823	226	23	1.48e-77	291	gi|1068016461|gb|KR739824.1|	95133	226	11	2.11e-94	357	ATTATACTTTTTATTTGGAATTTGAGCAGGAATAATTGGAACATCTTTAAGAATTTTAATTCGGTTAGAATTAAGTACAGTATCAAATTTAATTGGAAATGATCAAATTTATAATGTAATTGTAACAGCTCATGCATTTATTATAATTTTTTTTATAGTTATACCAATTTTAATTGGAGGATTTGGAAATTGACTAGTACCTATTATATTAGGAGCTCCTGATATA
COI (stations)	b7af1e1589939af949bb5acf298eb0a9	Unknown Chordata	39449	23	226							gi|1580224379|gb|MH449890.1|	77477	222	48	1.39e-26	132	ACTCTATTTAATCTTCGGGGCCTGAGCTGCAATAGTTGGCACAGCCCTAAGAGTAATCATTCGGGCAGAACTGGGGCAACCAGGGGCTTTAATTGGGAACGATCAAATCTACAATACAATTGTGACTGCTCATGCGTTCATCATAATCTTCTTTATAGTGATACCAATCCTCATTGGCGGGTTTGGTAACTGGCTGGTCCCTCTAATGCTAGGAGCCCCCGACATG
COI (stations)	dfb0c8d22c19bd439197d126dcb667bb	Unknown Cichlidae	854	4	226	NC_026110.1	97345	226	6	6.61e-106	385	gi|1508229634|gb|MK074141.1|	100000	226	0	9.54e-113	418	CCTCTATCTAGTATTTGGTGCTTGGGCCGGAATAGTAGGAACCGCACTCAGCCTCCTGATCCGAGCAGAACTGAGCCAGCCCGGCTCCCTCCTCGGAGACGACCAAATCTATAATGTAATTGTTACAGCACATGCCTTTGTAATAATTTTCTTTATAGTAATGCCAATTATAATTGGAGGCTTTGGGAACTGATTAGTCCCACTTATGATCGGCGCGCCAGACATG
COI (stations)	f591b53635ae9f3b93612e182eb768d7	Unknown Cichlidae	1953	4	226	NC_013750.1	99558	226	1	3.03e-114	412	gi|1721459926|gb|MK355381.1|	100000	226	0	9.54e-113	418	CCTCTATCTAGTATTTGGTGCTTGAGCCGGAATAGTAGGAACCGCGCTAAGCCTCCTAATTCGGGCAGAACTAAGCCAACCCGGCTCTCTCCTCGGAGACGACCAGATTTATAATGTAATTGTTACAGCACATGCTTTTGTAATAATTTTCTTTATAGTAATGCCAATTATGATTGGAGGCTTTGGAAACTGACTAGTACCACTCATGATTGGTGCCCCAGATATG
COI (stations)	efc58db65f8a1f35137e9d731dccae9a	Unknown Clitellata	1472	12	226	NC_037360.1	77974	227	46	5.68e-32	139	gi|1987587013|gb|MW612185.1|	86878	221	29	1.32e-61	248	CCTATACTTTATTTTCGGCATCTGAGCAGGAATGGTTGGGACAGGAACCAGCCTACTAATCCGCCTAGAACTAGCTCAACCAGGATCATTCCTAGGAAGAGATCAACTATATAATACTCTAGTAACCGCACACGCATTCCTAATAATTTTCTTTATAGTAATACCAATCTTTATTGGGGGATTCGGTAATTGACTTCTACCTCTTATACTAGGAGCACCAGACATG
COI (stations)	05e822cbfc6ad0c319f26f35ecb9cf9f	Unknown Copepoda	426306	41	226	NC_024632.1	80569	211	39	1.21e-38	161	gi|418206470|gb|JX944985.1|	84259	216	34	1.74e-50	211	ACTTTACTTGATCGCGGGTGCTTGGTCAGGTATAGTGGGGACCGGGCTAAGAATAATTATTCGGCTCGAACTAGGCCAAGCTGGCTCCCTGATCGGAGATGACCAAATTTACAATGTTGTTGTTACTGCCCATGCATTTGTAATAATTTTTTTTATAGTAATACCAATTTTAATCGGGGGGTTTGGAAATTGGTTGGTACCTTTAATACTAGGGGCCGCCGATATA
COI (stations)	69b35ab40d36cc54b2db7549cb554302	Unknown Copepoda	78108	41	226							gi|189343021|gb|EU770446.1|	82075	212	38	1.36e-41	182	TTTATATCTTTTAGCAGGAGCTTGATCCGGCATAGTTGGGACAGGTCTGAGGATGATTATTCGGCTAGAGCTTGGCCAGGCAGGCTCTTTAATTGGCGACGATCAGATTTACAACGTGGTAGTTACTGCGCATGCTTTCATTATGATTTTTTTTATAGTAATGCCCATTTTAATTGGAGGGTTTGGTAATTGGCTTGTTCCTCTTATGCTAGGGGCAGCGGATATA
COI (stations)	7b8703b34480c83b2a254cc64e316945	Unknown Copepoda	972	10	226							gi|21361010|gb|AF513647.1|	80000	215	43	6.39e-35	159	TTTATACCTTTTAGCAGGAGCTTGGTCTGGTATGGTGGGGACAGGCCTGAGAATGATTATTCGGCTAGAGCTTGGTCAGGCAGGATCTTTAATCGGCGATGACCAAATTTATAACGTAGTGGTTACTGCACATGCCTTCATTATGATTTTTTTTATAGTAATGCCTATTTTAATTGGAGGATTCGGTAATTGGCTGGTTCCTCTTATGCTGGGAGCTGCGGATATG
COI (stations)	bc7f6af1ef0873713476a934d889846e	Unknown Copepoda	212	4	226							gi|189343195|gb|EU770533.1|	83721	215	35	2.91e-48	204	TTTGTATCTTTTAGCAGGAGCCTGATCCGGCATAGTCGGAACAGGCCTCAGAATAATTATTCGGCTTGAGCTTGGCCAAGCAGGCTCTTTAATCGGCGATGACCAAATTTATAACGTGGTGGTTACTGCTCATGCTTTTATTATGATTTTTTTTATGGTTATGCCAATTTTAATTGGGGGGTTTGGCAATTGACTAGTCCCTCTAATATTAGGCGCAGCTGATATA
COI (stations)	c37085aac4cb0c1b8735a42ba5cb06a9	Unknown Copepoda	9	1	226							gi|168480029|dbj|AB380011.1|	83258	221	37	2.91e-48	204	TCTCTACTTAATCGCCGGCGCCTGGTCAGGTATAGTAGGGACTGGGTTAAGGATAATTATCCGGATAGAATTAGGACAAGCTGGGTCACTAATTGGCGACGACCAAATTTATAATGTAGTAGTCACTGCGCATGCTTTCATTATAATTTTTTTTATGGTTATGCCGATTTTAATTGGAGGGTTTGGAAATTGACTCGTGCCACTAATGTTAGGAGCCGCGGATATG
COI (stations)	11f565fe2194183558757ed191879dc3	Unknown Cyclopoida	56	3	226							gi|313485158|gb|HM883976.1|	100000	226	0	9.54e-113	418	ACTGTATCTAATTGCTGGGGTATGATCAGGACTTATTGGGACGGGCCTGAGAACGTTAATTCGATTAGAATTAGGGGCACCAGGTACATTTTTAGGTAGGGATCAGCTTTATAACGTTGTAGTAACAGCACATGCTTTTGTAATAATTTTTTTTATAGTAATACCTATTTTAATTGGGGGGTTCGGAAACTGATTAATCCCCTTAATACTAGGCTCTCCTGATATG
COI (stations)	165c7f7575019f6c657bbfb06167e60e	Unknown Diptera	42	2	226	NC_036481.1	89333	225	24	2.48e-75	283	gi|1368661289|gb|MG449116.1|	95111	225	11	7.59e-94	355	ATTATATTTCATCTTTGGAGCTTGAGCTGGTATAGTAGGTACTTCCCTTAGTATCTTAGTACGAGCAGAACTAGGTCATCCTGGAGCTTTAATTGGTGATGATCAAATTTATAATGTAATTGTTACAGCTCATGCCTTTGTAATAATTTTTTTTATAGTAATACCTATTTTAATTGGAGGGTTTGGAAATTGATTAGTTCCCTTAATATTAGGAGCCCCTGATATA
COI (stations)	3f4f32cca6e23aff222e6a67e481bda6	Unknown Diptera	68	1	226	NC_020770.1	91111	225	20	5.29e-82	305	gi|1201292326|gb|MF172501.1|	92444	225	17	7.70e-84	322	ATTATATTTTATTTTTGGAGCATGATCTGGAATAGTGGGAACTTCTTTAAGAATTTTAATTCGAATAGAATTAGGACACCCAGGAACTCTTATTGGAGATGATCAAATTTACAATGTAATTGTTACAGCTCATGCTTTCATTATAATTTTTTTTATAGTTATACCTATTTTGATTGGAGGATTTGGAAACTGATTAGTCCCTTTAATACTTGGAGCCCCTGATATA
COI (stations)	3f92caeb473bcfe003c6702cb2a367e0	Unknown Diptera	14	1	226	NC_020770.1	90265	226	22	3.19e-79	296	gi|1841738273|gb|MN683127.1|	90708	226	21	1.00e-77	302	TTTATATTTCATTTTTGGTGCCTGAGCCGGTATAATCGGAACATCTTTAAGAATTTTAATTCGAGCCGAATTAGGCCACCCAGGAGCTTTAATTGGTAATGATCAAATTTATAATGTTATTGTTACTGCTCATGCCTTTATTATAATTTTTTTTATAGTTATACCTATTATAATTGGAGGATTCGGGAATTGACTTGTTCCCCTAATATTAGGCGCTCCTGACATA
COI (stations)	27f24f0d31f49427fb5fe081c33ad4bf	Unknown Entomobryomorpha	28	1	226	NC_042755.1	88496	226	26	1.49e-72	274	gi|259882145|gb|GQ374045.1|	92478	226	17	4.60e-86	329	TTTATACTTAATTTTTGGTGTGTGATCTGCTATGGTAGGAACTGCTTTTAGTGTCCTGATTCGTCTAGAATTAGGTCAACCTGGAAGATTTATTGGAGATGATCAAATTTATAATGTTATAGTTACAGCCCACGCTTTCATTATAATTTTTTTTATAGTTATACCTATTATAATTGGAGGATTTGGAAATTGATTAGTTCCTTTAATAATTGGAGCCCCAGATATA
COI (stations)	8de7772fb8cac3a19e363ad697ff59bc	Unknown Entomobryomorpha	26	2	226	NC_042755.1	82883	222	38	2.57e-50	200	gi|490343722|gb|KC617539.1|	95575	226	10	4.54e-96	363	GATGTATTTAATTTTTGGTGTTTGATCAGCAATAGTAGGTACTGCTTTTAGTGTTTTAATTCGTTTAGAGCTGGGCCAGCCAGGTAGATTTATTGGAGACGACCAAATTTACAACGTCATAGTGACTGCACATGCTTTTATTATAATTTTCTTTATAGTTATGCCTATTATAATTGGTGGGTTTGGTAATTGATTAGTCCCACTAATAATTGGAGCACCAGATATA
COI (stations)	b718a06cc3589adaf4eb93a53968841e	Unknown Entomobryomorpha	22	1	226	NC_047303.1	82667	225	37	2.57e-50	200	gi|692405066|gb|KJ781835.1|	89732	224	23	2.81e-73	287	AATATATTTAATTTTTGGGGTTTGGTCAGCTATAGTAGGGACTGCTTTTAGAGTATTAATTCGACTAGAATTGGGGCAACCAGGAAGATTTATTGGGGACGACCAAATTTATAATGTTATAGTTACTGCGCATGCTTTTATTATAATTTTTTTTATAGTTATGCCGATTATAATTGGGGGATTTGGCAATTGATTAGTTCCTTTAATAATTGGGGCACCCGACATA
COI (stations)	479a431a5ab3b63b3817ac3a0963e5fe	Unknown Haplotaxida	90	1	226							gi|1899198838|gb|MN935211.1|	88000	225	27	3.66e-67	267	ACTTTACCTAATCCTAGGAGTATGAGCAGGAATAGTTGGCACAGGAACAAGACTCCTAATTCGAATTGAACTGGCTCAACCAGGATCATTTCTAGGGAGAGACCAACTATACAACACACTAGTAACAGCTCACGCATTCCTTATAATTTTCTTCTTCGTAATGCCAGTATTCATTGGTGGTTTCGGAAACTGACTACTACCTCTAATACTAGGAGCACCAGACATA
COI (stations)	4bc72733af68b775e3be928db7d1dabf	Unknown Haplotaxida	850	3	226	NC_029868.1	82075	212	38	9.31e-45	182	gi|1987587013|gb|MW612185.1|	88938	226	25	4.70e-71	279	ACTATACTTAATCTTCGGAGTATGAGCAGGAATAGTTGGTACAGGAACAAGACTTCTTATTCGAATTGAACTTGCTCAACCCGGAACATTCCTAGGAAGAGATCAACTATACAACACACTAGTAACTGCACACGCATTCCTAATGATTTTCTTCCTGGTTATACCAGTATTTATTGGTGGATTCGGAAACTGACTCCTACCTCTTATACTAGGGGCACCAGACATA
COI (stations)	b147303225bb431c945ebe429fc32e39	Unknown Haplotaxida	22	1	226	NC_034102.1	76585	205	46	1.24e-23	111	gi|1987587941|gb|MW612649.1|	86784	227	28	1.02e-62	252	ACTTTATTTAATTCTAGGAGTATGAGCAGGGATGGTAGGAACGGGAACAAGACTACTAATTCGAATTGAATTATCCCAACCCGGATCATTCCTAGGAAGAGATCAACTATATAACACCCTAGTAACCGCTCACGCATTCCTAATAATCTTTTTCTTCGTAATGCCAGTATTCATTGGAGGATTCGGAAATTGATTACTACCTCTAATATTAGGAGCACCAGACATG
COI (stations)	15952a0e989d570f76cf28767efbd4eb	Unknown Insecta	307	3	226	NC_037818.1	89732	224	23	1.92e-76	287	gi|331183539|gb|JF872318.1|	92920	226	16	4.60e-86	329	ATTATATTTTATTTTTGGAGCTTGATCTGGAATAGTCGGAACTTCTTTAAGAATATTAATTCGAGCTGAATTAGGTCGACCAGGAACCTTTATTGGAGATGACCAAATTTATAACGTAATCGTTACAGCCCATGCTTTTATCATAATTTTTTTTATAGTTATACCTATTTTAATTGGAGGATTTGGAAATTGACTTGTTCCTCTTATATTAGGAGCACCTGATATA
COI (stations)	7a60094ecd858d9bc08d0f2abae3e647	Unknown Insecta	220	3	226	NC_019636.1	86161	224	31	4.21e-63	243	gi|1053260323|gb|KR652960.1|	90667	225	21	3.61e-77	300	ACTATATTTTATTTTTGGAGCTTGATCCGGAATAGTGGGAACATCTCTAAGCATGCTTATTCGAGCTGAATTAGGACGTCCCGGAACTTTTATTGGAGACGACCAAATTTATAATGTTATCGTTACGGCTCACGCTTTTATTATAATTTTCTTCATAGTTATGCCTATTTTAATTGGAGGCTTCGGAAATTGACTTGTCCCTCTTATATTAGGGGCACCTGATATA
COI (stations)	82f061d55da0847f5032461a6becdbd9	Unknown Insecta	7	1	226	NC_039397.1	87727	220	27	1.50e-67	257	gi|1068052484|gb|KR693312.1|	92377	223	17	9.96e-83	318	ACTATATTTTATTTTTGGAGCCTGATCAGGAATGGTAGGAACTTCTTTAAGAATACTAATTCGAGCTGAACTAGGACGACCTGGAACTTTTATTGGTGATGACCAAATTTATAATGTAATTGTTACAGCCCATGCTTTTATTATAATTTTTTTTATAGTGATACCAATTTTAATCGGAGGATTTGGAAATTGACTGGTGCCCCTCATACTAGGGGCCCCAGACATA
COI (stations)	877a598ee6b65cbd02c5a3fd7c5ce5fa	Unknown Insecta	7	1	226	NC_016018.1	90667	225	19	8.86e-80	298	gi|1022956775|gb|KR459359.1|	92920	226	16	4.60e-86	329	ATTATATTTTATCTTTGGAATATGAGCAGGAATAGTAGGAACTTCATTAAGAATTTTAATTCGATTAGAATTAAGAAGAATCTCTACTTTAATTGGAAATGATCAAATTTATAATGTAATTGTTACTGCACATGCATTTATTATAATTTTTTTTATAGTAATACCAATCATAATTGGGGGATTTGGAAATTGATTAGTACCTTTAATATTAGGAGCACCTGATATA
COI (stations)	9b29a67ba0b28facfdf07076ca15d9d3	Unknown Insecta	7	1	226	NC_027680.1	88000	225	27	2.50e-70	267	gi|1952457786|gb|MW441360.1|	94273	227	11	4.57e-91	346	TTTATATTTTATTTTTGGAATTTGAGCAGGAATAATTGGTACTTCTTTAAGAATCTTAATTCGTATAGAACTGAGTAGGTTATCTAATATAATTGGTAATGATCAAATTTATAATGTTATTGTAACTGCTCATGCTTTTATTATAATTTTTTTTATAGTTATACCAATTTTAATTGGAGGATTTGGTAATTGATTAATCCCTATTATATTAGGAGCCCCTGATATA
COI (stations)	e1b0f926d7ba63df89df5b7837b1605e	Unknown Insecta	27	1	226	NC_035877.1	81333	225	42	2.59e-45	183	gi|1009072651|gb|KU746555.1|	82432	222	39	1.75e-45	195	ACTCTACCTAATTTTCGGAGCCTGGGCCGCAATAGTTGGCACCGCTCTAAGGGTAATTATTCGAGCAGAACTAGGGCAGCCAGGGGCCTTAATCGGAAATGATCAAATCTATAATACAATTGTAACCGCCCATGCGTTTATTATAATTTTCTTCATAGTAATACCAATTCTGATTGGAGGGTTTGGTAATTGACTTGTCCTTTTAATACTAGGAGCCCCAGATATA
COI (stations)	f195a35cb7bb251e879c97e76228b00f	Unknown Insecta	43	1	226	NC_046051.1	88889	225	25	1.15e-73	278	gi|936248358|gb|KM844295.1|	91150	226	20	2.16e-79	307	TTTATATTTTATTTTTGGTGCTTGAGCTGGAATAATTGGAACATCATTAAGTATATTAATTCGAGCAGAATTAGGACATGCCGGATCTTTGATTGGAAACGATCAAATTTATAATGTTATTGTTACTGCTCATGCTTTTATTATAATTTTTTTTATAGTTATACCTATTATAATTGGGGGGTTTGGAAATTGATTAGTACCCCTTATAATTGGAGCACCAGACATA
COI (stations)	fbc07a3f7f05c9432a59edc556be52b4	Unknown Insecta	14	2	226	NC_034070.1	82160	213	38	2.59e-45	183	gi|1917047344|gb|MN171260.1|	85650	223	30	3.71e-57	233	ACTTTATCTAATTTTTGGAGCTTGATCTGCAATGGTTGGAACTGCCCTAAGAGTTATTATTCGAACTGAACTAGGGCAACCAGGATCACTAATTGGGAACGACCAAATTTACAATACAATTGTAACTGCCCACGCATTTATTATAATTTTTTTTATAGTTATACCTATTTTAATTGGTGGATTCGGAAATTGACTAGTTCCCTTAATACTAGGGGCCCCTGATATA
COI (stations)	17e7081e3b37e7588aaa3e0413e85525	Unknown Naididae	3366	12	226	NC_013554.1	77295	207	41	2.66e-25	117	gi|1316018512|gb|MF544417.1|	93363	226	15	9.89e-88	335	TCTATATATTATCCTAGGGGTTTGAGCAGGAATAGTAGGAACTGGAACAAGACTACTAATTCGAATCGAACTAGCTCAACCAGGATCATTTTTAGGTAGAGATCAACTTTATAATACCCTAGTAACAGCACACGCATTCCTAATAATTTTCTTCTTAGTAATGCCTGTATTTATTGGTGGCTTCGGAAACTGACTAATTCCTCTAATACTAGGAGCACCAGATATA
COI (stations)	18a65ff24613bc907871369e7c5d1fdf	Unknown Naididae	26	1	226	NC_029866.1	80861	209	39	3.37e-39	163	gi|1316018512|gb|MF544417.1|	91189	227	18	2.16e-79	307	TCTATACATCATTCTTGGGGTTTGAGCAGGAATAGTAGGAACAGGAACAAGAATACTAATTCGAATAGAGCTCTCTCAACCAGGATCATTCTTAGGAAGAGATCAACTATATAATACTCTAGTGACAGCACACGCATTTTTAATAATTTTCTTCTTAGTAATGCCTGTATTCATTGGGGGATTTGGAAATTGACTAGTACCTCTAATACTAGGAGCACCAGATATA
COI (stations)	4db1668e65589f38ae7f386521d6c5aa	Unknown Naididae	16	1	226	NC_027831.1	83495	206	34	4.30e-48	193	gi|1987584015|gb|MW610686.1|	91556	225	19	1.67e-80	311	TCTATATATTATTCTTGGAGTTTGAGCAGGAATAGTAGGAACTGGAACAAGATTACTAATTCGAATTGAATTAGCTCAACCAGGATCATTTCTAGGAAGAGATCAACTATATAATACATTAGTAACCGCACATGCATTCTTAATAATTTTCTTCTTAGTAATACCTGTATTTATTGGTGGTTTCGGAAACTGATTACTACCTTTAATACTAGGAGCACCAGATATG
COI (stations)	6fcd46b2d159dc5bf1ed0521c1102387	Unknown Naididae	103	1	226	NC_034060.1	77778	216	42	1.23e-28	128	gi|1228304396|gb|KY633385.1|	91630	227	17	4.63e-81	313	TCTTTACATACTTTTCGGGCTATGAGCAGGAATAGTAGGAACAGGAACAAGACTACTAATTCGACTTGAACTAGCCCAACCAGGATCATTCCTAGGCAGAGATCAACTCTTCAATACACTAGTAACAGCACACGCATTCCTAATAATTTTCTTCTTAGTAATGCCTGTATTTATTGGTGGATTCGGGAACTTCTTAGTACCTCTAATACTAGGGGCACCAGATATA
COI (stations)	8abec129b3dba8256a0ec02741b1ae4c	Unknown Naididae	166	1	226	NC_027831.1	81166	223	42	3.35e-44	180	gi|378532028|gb|JQ519820.1|	93304	224	15	1.28e-86	331	TCTATATTTAATTCTAGGTGTATGAGCAGGAATAATTGGTACAGGAACTAGAATATTAATTCGAATTGAACTATCTCAACCAGGATCATTCTTAGGAAGAGATCAATTATATAATACTTTAGTTACTGCACATGCATTCCTAATAATTTTCTTCTTAGTTATACCAGTATTTATTGGAGGATTCGGAAATTGACTCCTTCCACTTATACTAGGTGCCCCAGATATA
COI (stations)	9352cf0d67819168e46221292e48c7e6	Unknown Naididae	14	1	226							gi|1160419197|gb|KY369627.1|	100000	226	0	9.54e-113	418	ACTATATATAATCTTTGGCCTTTGAGCCGGGGCAGTTGGAACTGGAACAAGACTATTAATTCGATCTGAGCTAGCCCAACCTGGATCATTCCTCGGCAGAGATCAGTTATACAATACCTTAGTAACAGCCCATGGATTCCTAATAATCTTCTTTATGGTAATACCAATCTTTATCGGCGGCTTCGGAAATTGATTAGTCCCTTTAATACTAGGAGCTCCAGATATG
COI (stations)	a1dc864f4b15f72d46fd0688ead1b0d1	Unknown Naididae	3171	7	226	NC_042205.1	76279	215	45	4.45e-23	110	gi|1987584015|gb|MW610686.1|	92035	226	18	9.96e-83	318	TCTATATATTATCCTTGGAGTTTGAGCCGGAATAGTAGGAACTGGAACAAGACTACTAATTCGAGTTGAACTAGCACAACCAGGATCATTTCTAGGTAGAGATCAACTTTATAATACACTAGTAACAGCACACGCGTTCCTAATAATTTTCTTCTTAGTAATGCCTGTATTTATTGGTGGTTTCGGAAACTGATTAATTCCCCTAATATTAGGGGCCCCAGATATA
COI (stations)	d51158bc6ffdf4e08e099f6b06dc225c	Unknown Naididae	284	1	226	NC_027831.1	82456	228	36	3.32e-49	196	gi|1987586235|gb|MW611796.1|	89732	224	19	3.63e-72	283	TCTGTATATTATTCTAGGCGTATGAGCTGGAATAGTAGGTACTGGAACAAGAATATTAATTCGAATCGAATTAGCTCAACCAGGATCATTCCTAGGCAGAGATCAACTATATAATACACTAGTTACTGCACATGCATTCTTAATAATTTTCTTCTTAGTAATACCTGTATTCATTGGTGGATTCGGAAACTGACTTATTCCACTAATACTTGGAGCCCCAGACATG
COI (stations)	19c3bd3295dc99332c74998347e30de4	Unknown Plecoptera	34	1	226	NC_005826.1	80889	225	43	1.20e-43	178	gi|1693117478|gb|MK720719.1|	83333	216	36	3.76e-47	200	TCTTTACCTAATTTTCGGAGCTTGATCAGCCATAGTTGGAACAGCTCTTAGGGTAATCATTCGAGCTGAGCTCGGTCAACCGGGCTCCCTTATTGGCAATGACCAAATCTATAACACAATTGTTACCGCTCACGCCTTCATTATAATTTTCTTTATAGTAATGCCAATTCTAATTGGAGGGTTTGGCAACTGACTAGTTCCCTTAATACTGGGAGCTCCGGATATA
COI (stations)	075088af4037341f7b481659fdb7020c	Unknown Ploima	161	2	226							gi|1731747083|gb|MK534737.1|	81250	224	42	1.36e-41	182	TCTTTACTTCTTATTCGGTCTTTGAGCAGGTTTCATTGGTCTTTCTATAAGGTTTCTTATTCGTTTAGAGCTTGGTGTAATCGGCCCTTATATTGGTGATGAGCATTTATATAATGTTATAGTAACTGCTCATGCTTTTGTTATGATTTTTTTTATAGTTATGCCAATCTCTATGGGAGGTTTTGGTAACTGGTTAATCCCTTTAATGCTAGGGGTTGCTGATATG
COI (stations)	0b1a1cc32836e1b9fa11fbc02ffcbeca	Unknown Ploima	43	2	226							gi|1189131127|dbj|LC215604.1|	86222	225	31	1.71e-60	244	TTTGTATTTTTTATTTGGGATTTGAGCAGGATTTATTGGTTTAAGAATAAGATTTATTATTCGTTTAGAATTAGGTAACATTGGTCCTTTTTTAGGAGATGAACATCTTTATAATGTAATTGTTACTGCCCATGCTTTTGTTATAATCTTCTTTGCTGTAATGCCTATTTCTATAGGTGGTTTTGGTAATTGATTAATTCCTATGATGTTAGGAGTTGCAGATATA
COI (stations)	0b3df3718e52d4fabeecf429d838b855	Unknown Ploima	23315	23	226							gi|1839331047|gb|MK905806.1|	81416	226	39	3.79e-42	183	CTTGTATTTTATTTTTGGCATCTGAGCTGGTTTTATTGGCCTAGCTTTATCTCTTTTAATTCGTTTGGAGCTCGGTGTTGTAGGTCCCTGGTTAGCTGATGAGCATTTATATAATGTTATTGTTACAGCTCATGCTTTTGTTATAATTTTTTTCATGGTTATACCAGTCTCTATAGGAGGCTTTGGCAATTGGCTCATCCCTTTGATACTTGGAGTAGCTGATATG
COI (stations)	150050447df5aafd19a1ace4da19715b	Unknown Ploima	105	1	226							gi|308052413|gb|GU232725.1|	83628	226	35	1.74e-50	211	TTTATACTTTATTTTTGGTATTTGAGCAGGTTTTATTGGTCTTAGAATGAGTTTACTAATTCGTTTAGAGCTTGGGGTTATTGGATCTTTTATTGGGGATGAGCATATTTATAATGTTTTAGTTACAGCTCATGCATTTGTTATAATTTTTTTTATAGTAATACCTATTTCAATAGGCGGTTTTGGCAATTGATTGCTACCACTTATGTTAGGAGTTGCTGATATG
COI (stations)	169048df4e72a8f98d7eb96ccecfe965	Unknown Ploima	119	1	226							gi|1818794602|gb|MT152621.1|	85841	226	32	2.22e-59	241	TCTTTATTTTATCTTTGGTATGTGAGCCGGTTTCATTGGTTTAAGAATAAGACTTCTTATTCGTATGGAATTAGGTGTTGTAGGTTCTTTCCTAGGTGATGACCACATTTATAATGTTCTCGTTACTGCTCATGCCTTCATTATGATTTTCTTCATGGTGATGCCTATTTCTATGGGAGGTTTTGGTAATTGACTTATTCCTCTTATGCTCGGTGTAGCTGATATG
COI (stations)	27cd7470e534092dd873540abe9e04ea	Unknown Ploima	132	3	226							gi|1368662067|gb|MG449545.1|	86222	225	31	1.71e-60	244	GCTTTATTTTATCTTTGGTATTTGAGCTGGTTTCATTGGATTAAGGATAAGACTCCTTATTCGTATGGAGCTTGGTGTCGTTGGCACCTTCTTAGGTGATGACCACATTTATAATGTTTTAGTTACTGCTCACGCTTTTATCATGATTTTCTTTATAGTTATGCCTATTTCAATAGGAGGATTTGGAAATTGACTTATTCCTCTTATGTTAGGTGTTGCTGACATA
COI (stations)	3490a1a7ea1f1246eef6e55c933f3525	Unknown Ploima	23	1	226	NC_028153.1	79245	212	40	1.22e-33	145	gi|401880217|gb|JX216676.1|	88938	226	25	4.70e-71	279	TTTGTATTTTATTTTTGGAATTTGAGCTGGTTTTATTGGATTGAGAATGAGTTTTTTAATTCGTCTTGAACTAGCTAATGTTGGTCCTTTTTTAGGAGATGAACATTTATATAATGTTATTGTTACAGCTCATGCTTTTGTTATAATTTTCTTTATAGTTATACCTATTTCTATAGGAGGTTTTGGTAACTGACTAATTCCTTTAATATTGGGAGTAGCAGATATA
COI (stations)	3c6cbd8a9d22c48170293268ee1abc4f	Unknown Ploima	100	5	226							gi|1368662067|gb|MG449545.1|	88000	225	27	3.66e-67	267	TCTTTATTTTATTTTTGGGATTTGGGCTGGTTTTATTGGTTTAAGAATAAGGTTTTTAATCCGTTTAGAATTAGGTATTGTTGGTCCTTTTTTAGGAGATGAGCACATTTATAATGTTCTTGTTACAGCTCATGCTTTTATTATAATTTTCTTCATAGTTATGCCGGTCTCAATAGGAGGTTTTGGTAACTGACTTATTCCTCTTATATTAGGTGTTGCTGATATA
COI (stations)	3ce3df3bdeab05084ff0dad577352550	Unknown Ploima	357	15	226	NC_039828.1	77619	210	45	4.42e-28	126	gi|1368662067|gb|MG449545.1|	85714	224	32	2.87e-58	237	TCTTTATTTTATTTTTGGAATTTGAGCCGGTTTTATTGGCTTAAGAATAAGATTTTTAATCCGTTTAGAATTAGGTATTGTTGGTCCTTTTTTAGGAGACGAGCATATCTACAATGTTCTTGTCACAGCTCATGCTTTTATTATGATTTTCTTTATAGTTATGCCAGTCTCAATAGGAGGTTTTGGTAATTGACTCATTCCTCTTATATTAGGTGTTGCCGATATG
COI (stations)	43aed2424f67e6f0182298d215eb0106	Unknown Ploima	431	11	226							gi|401880261|gb|JX216698.1|	83710	221	36	6.25e-50	209	TCTTTATTTTATTTTTGGAGTATGAGCTGGCTTCATTGGGCTTAGAATAAGTTTTTTAATTCGACTTGAACTTGGTGTTGTAGGTTCTTACTTGGGTGATGATCACATTTATAACGTTTTAGTTACAGCCCATGCTTTTATTATGATTTTTTTCATAGTTATACCAATCTCTATAGGTGGTTTTGGCAATTGATTGATTCCTCTTATACTTGGTGTAGCAGATATA
COI (stations)	4cddd4caa6326807e42238f4d7d6c611	Unknown Ploima	16	1	226							gi|1800242915|gb|MN983090.1|	91469	211	16	7.81e-74	289	GTTATATTTTATTTTTGGTATTTGAGCTGGTTTTATTGGTTTAAGAATAAGATTTCTAATTCGTGTAGAATTAGGGGTTGTTGGTCCTTTTCTTAATGATGAACATTTATATAATGTTTTAGTTACAGCCCATGCTTTTATTATAATTTTTTTTATAGTTATACCTATCTCTATGGGTGGATTTGGTAATTGATTAATTCCTTTAATGTTAGGTGTTGTTGATATA
COI (stations)	713359bba67ca16d7bbef14f3e33e5e1	Unknown Ploima	147	8	226							gi|625294410|gb|KJ460486.1|	87168	226	27	7.92e-64	255	TCTTTATTTTATTTTTGGTATTTGAGCTGGCTTTATTGGTTTAAGAATGAGATTTCTTATTCGTTTAGAGCTTGGTGTTGTAGGGCCTTTTTTAGGTGACGAGCATATTTATAATGTTCTTGTTACTGCTCACGCTTTTATTATGATTTTCTTTATGGTTATGCCTGTGTCAATAGGTGGTTTTGGCAATTGATTAATTCCTTTAATACTAGGAGTTGCAGATATG
COI (stations)	71469154d9a6f9fb95eb56f20a2f9361	Unknown Ploima	168	3	226							gi|401880241|gb|JX216688.1|	85022	227	31	1.73e-55	228	GCTTTACTTTCTTTTTGGTATTTGGGCTGGCTTTATTGGTTTAAGAATGAGTCTTCTGATTCGTCTTGAGCTAGGTGTCGTAGGTCCTTTTCTTGGTGATGAGCATCTATATAATGTTCTTGTTACAGCTCATGCTTTTGTTATAATTTTCTTCATAGTTATACCTATCTCTATGGGTGGGTTCGGAAACTGGTTAATCCCTCTTATGTTAGGTGTTGCAGACATG
COI (stations)	7442917f6fbf963511ad2e6b1ebd177c	Unknown Ploima	115	2	226							gi|401880039|gb|JX216587.1|	89333	225	24	3.63e-72	283	TCTTTATTTTATCTTTGGTATTTGGGCTGGTTTAATTGGTTTAAGAATAAGGTTTTTAATCCGTTTAGAGCTTGGTGTGGTTGGTTCTTACTTAGGTGATGAGCATCTTTACAATGTTTTAGTCACAGCCCATGCCTTTGTTATAATTTTCTTTATAGTTATGCCTGTATCAATAGGTGGTTTTGGTAACTGGTTAATTCCATTAATATTAGGTGTAGCCGATATG
COI (stations)	7a98ac100bd4aa22a3b17b41bc0db5a8	Unknown Ploima	3311	10	226							gi|1035549637|gb|KU299223.1|	84615	221	34	2.89e-53	220	GCTTTATTTTATTTTTGGTATTTGAGCAGGTTTCATTGGTTTAAGTATAAGACTTTTAATCCGAATGGAGCTTGGTGTAGTTGGTGCTTTTCTTGGTGATGAGCATCTTTACAATGTGTTAGTCACAGCTCATGCTTTCGTTATAATTTTCTTTATAGTGATGCCTATTTCTATAGGTGGTTTTGGAAACTGGCTGATTCCTCTTATGCTTGGGGTTGTAGATATG
COI (stations)	97e86d011829855a497fbc4c7830b085	Unknown Ploima	70342	34	226							gi|1189131059|dbj|LC215570.1|	84581	227	31	8.03e-54	222	TCTTTACTTTTTATTTGGTATATGAGCAGGCTTTATCGGTCTTAGAATAAGACTTCTTATCCGTATAGAACTTGGTGTCGTTGGTTCCTTTCTAGGGGACGAACACATCTATAATGTTATTGTTACTGCACATGCTTTTATTATAATCTTCTTTATGGTTATGCCTATTTCAATAGGTGGCTTTGGTAATTGACTTATTCCTCTTATGTTAGGTGTTGCTGACATG
COI (stations)	9fcb8c374d67bc031055d266dc251b74	Unknown Ploima	742	10	226							gi|1845941374|gb|MT521626.1|	85526	228	29	1.03e-57	235	TTTATATTTTTTGTTCGGAATGTGAGCAGGTTTTATTGGCTTAAGGATAAGAATATTAATTCGTGTTGAGTTAGGTGTCGTAGGTCCTTATTTAAGAGATGAGCATCTATATAATGTATTAGTTACTGCTCATGCTTTTGTAATGATTTTCTTTATAGTAATGCCTATTTCTATGGGAGGGTTTGGTAATTGACTTATCCCCCTCATATTAGGTGTTGCTGACATG
COI (stations)	a86236f9a82562686cd37a551cc80132	Unknown Ploima	142	2	226							gi|625294214|gb|KJ460388.1|	95575	226	10	4.54e-96	363	ACTTTATTTTATTTTTGGAATTTGAGCTGGGTTCATTGGTCTTAGGATAAGGCTTTTAATTCGTATGGAACTTGGGGTTGTTGGTGCCTTTTTAGGGGATGAACATCTTTATAACGTTCTTGTTACGGCTCATGCTTTTGTAATAATTTTTTTTATAACTATGCCTATTTCTATAGGTGGTTTTGGTAATTGATTAATTCCTCTTATGCTAGGAGTTGCTGATATG
COI (stations)	a9ba5290932696e12496d4e00c085a61	Unknown Ploima	125	1	226							gi|1368662067|gb|MG449545.1|	85333	225	33	3.71e-57	233	TCTTTACTTTGTATTCGGTATATGAGCAGGTTTCATTGGGCTAAGAATAAGGCTCTTAATTCGTATAGAATTAGGTGTTATTGGTTCTTTCCTAGGTGATGACCATATTTACAATGTTCTTGTAACTGCTCATGCTTTTATTATGATTTTCTTTATGGTAATGCCTATCTCTATAGGAGGTTTTGGTAATTGACTTATTCCTTTAATACTGGGAGTAGCTGATATA
COI (stations)	aff355a8a1b638077ea8dcfe08d4233d	Unknown Ploima	7	1	226							gi|1067280251|gb|KX620027.1|	84545	220	32	3.74e-52	217	ATTATATTTTCTCTTTGGAATATGAGCAGGTTTCATTGGTTTGAGAATAAGACTCTTAATTCGACTAGAACTGGGGGTTGTAGGTCCTTATTTAGGGGATGAACACCTCTATAATGTTTTAGTTACAGCACATGCTTTTGTTATGATTTTCTTTATAGTTATACCTATTTCGATGGGAGGTTTCGGAAACTGATTAATTCCTCTAATACTTGGTGTAGCTGATATA
COI (stations)	bb1e40227429c7bd055b4079ed2a7814	Unknown Ploima	19	1	226							gi|1845941374|gb|MT521626.1|	84581	227	33	2.23e-54	224	TCTTTACTTTCTTTTTGGTATTTGAGCAGGTTTCATTGGTCTTAGAATAAGACTTTTAATTCGTTTAGAGCTTGGGGTTGTTGGTCCTTTTTTAGGGGATGAGCATCTTTACAATGTTCTTGTAACTGCACACGCTTTTGTTATGATTTTTTTCATGGTTATGCCTATTTCAATAGGAGGTTTTGGTAATTGGCTGATTCCTCTTATGCTGGGAGTAGCGGATATG
COI (stations)	c6a04a6f446dff276d00313846ed5de6	Unknown Ploima	31	2	226							gi|717626650|gb|KC431011.1|	81498	227	40	1.05e-42	185	TCTTTACTTTTTATTCGGCTTATGGGCAGGCTTTATTGGTCTCTCTATAAGATTTCTGATTCGCTTAGAGTTAGGTGTTATTGGTCCCTATATTGGGGATGAGCATCTCTATAATGTTATAGTGACGGCTCATGCTTTTGTTATGATTTTCTTCATAGTTATACCTATTTCTATGGGTGGTTTTGGCAACTGACTTATTCCTTTAATGTTGGGGGTTGCCGATATG
COI (stations)	c928acde1b923a59c1ec6e394f05a3e6	Unknown Ploima	45	1	226							gi|1020308472|gb|KT986304.1|	88000	225	25	3.66e-67	267	TTTATATTTCATTTTTGGTATCTGAGCTGGTTTTATTGGTTTAAGTATAAGTCTTTTGATTCGTTTAGAGCTTGGTGTTGTTGGTCCTTTTCTTTCTGACGAGCATCTTTATAACGTTATTGTTACCGCTCATGCTTTCATTATGATTTTCTTTATAGTCATGCCTATCTCTATGGGTGGTTTCGGTAATTGGCTTATTCCTCTTATGCTAGGTGTTGCTGATATG
COI (stations)	caea6b54a807c36217a78fab9329e8ce	Unknown Ploima	193	1	226							gi|514884748|gb|KC619062.1|	84889	225	34	1.73e-55	228	TCTTTACTTCATTTTTGGTATGTGAGCAGGCTTCATTGGCTTAAGAATAAGACTCTTAATTCGTATAGAGTTAGGTGTTATCGGCTCTTTTTTAGGTGACGATCATATTTACAACGTGCTTGTCACTGCCCATGCTTTCATTATGATTTTCTTTATGGTAATGCCTATTTCTATGGGTGGTTTTGGTAACTGATTAATTCCTCTTATACTAGGTGTTGCCGACATG
COI (stations)	d9b1c61ed4605d48afe5e1237b444084	Unknown Ploima	931	18	226							gi|1189131129|dbj|LC215605.1|	83333	222	37	8.09e-49	206	TCTTTACTTTATCTTTGGTATCTGAGCTGGATTTATCGGTCTTAGAATAAGATTTTTGATTCGTTTAGAGCTTGGTATTGTTGGTCCTTTTCTTGGAGATGAGCATCTTTACAATGTTTTGGTCACTGCTCATGCTTTTATTATAATTTTCTTTATAGTAATGCCAGTCTCTATAGGAGGGTTTGGTAACTGACTTATCCCACTAATGTTAGGGGTTGCCGACATA
COI (stations)	db0fb2b494f806bd1d6e51852300d8a0	Unknown Ploima	75	2	226							gi|400179414|gb|JX239147.1|	86036	222	29	2.87e-58	237	GCTTTACTTTCTTTTTGGTATTTGGGCTGGCTTTATTGGTTTAAGAATGAGTCTTCTGATTCGTCTTGAGCTTGGTGTCGTAGGTCCTTTTCTTGGTGATGAACATCTATATAATGTTCTTGTTACAGCTCACGCTTTTGTTATGATTTTCTTCATAGTCATGCCTATCTCTATGGGTGGGTTTGGAAACTGATTAATCCCTCTTATGTTAGGTGTTGCAGATATG
COI (stations)	5546b0bc8280d8f461c6f1cd8e1b29d1	Unknown Sciaridae	3	1	226	NC_030000.1	88444	225	24	1.93e-71	270	gi|1214163925|gb|KY836179.1|	99115	226	2	2.07e-109	407	CCTATATTTTATTTTTGGAGCTTGGTCTAGAATAATTGGCACATCATTAAGTATATTAATTCGAGCTGAATTAGGAACCCCAAATGCATTAATCGGAGATGACCAAATTTATAATGTAATTGTAACATCTCATGCTTTCGTAATAATTTTCTTTATAGTAATACCTATTATAATTGGAGGATTTGGAAATTGATTAGTCCCATTAATATTAAGAGCCCCTGATATA
COI (stations)	8efe3e413366962de80031ab377d121b	Unknown siluriforme	4	3	226	NC_015747.1	93833	227	12	1.45e-92	340	gi|1050772466|gb|KT952423.1|	94667	225	12	3.53e-92	350	CCTTTACTTAGTATTTGGTGCCTGAGCCGGAATAGTCGGCACAGCCCTTAGCCTATTAATTCGGGCAGAGTTAGCTCAACCTGGCGCCCTTCTAGGTGATGATCAGATTTATAATGTCATCGTTACTGCACATGCCTTCGTAATAATTTTCTTTATAGTAATACCAATTATAATTGGAGGCTTCGGAAATTGACTAGTCCCACTAATGATTGGAGCACCCGACATA
COI (stations)	3ae6075cced6a18eb74208e854dcfe7d	Unknown Trombidiformes	27	1	226	NC_026214.1	80088	226	43	2.61e-40	167	gi|1776861882|gb|MN349558.1|	89189	222	24	1.69e-70	278	TTTATATTTTGCATTCAGAGCATGAGCAGGAATATTAGGAACAAGATTAAGAACTATCATTCGATTGGAATTAGGACAACCAGGAAGACTTTTAATAAACGACCAAATTTACAATGCTATTGTAACTGCCCACGCTTTTGTAATAATTTTCTTTATAGTTATACCTATGATAATTGGTGGATTCGGAAATTGATTAGTGCCACTCATACTTAGTTCTCCAGATATA
COI (stations)	28860d296e3487a31410dafdd1a10d2e	Unknwon animal	649	3	226	NC_010195.2	100000	226	0	6.52e-116	418	gi|1780564702|gb|MN124252.1|	100000	226	0	9.54e-113	418	TCTTTACCTAATTTTTGGCACATGAGCAGGTATAGTCGGCACAGCACTTAGCCTGCTAATCCGTGCAGAACTGGGACAACCTGGGACACTCCTAGGAGACGACCAAATCTATAACGTAATCGTCACAGCCCATGCCTTCGTTATAATCTTCTTTATAGTTATACCTATCATGATCGGAGGCTTCGGTAACTGACTTGTACCACTTATAATTGGTGCCCCAGACATG
COI (stations)	16e97aadda020c018498c587547b6179	Unknwon Calanoida	131	1	226							gi|2030824362|gb|MW807517.1|	80973	226	39	6.34e-40	176	TTTATATCTTTTAGCAGGGGCTTGATCCGGCATAGTGGGGACAGGCCTGAGGATGATTATTCGGCTAGAGCTTGGCAAGGCAGGCTCTTTAATTGGCGACGATCAGATTTACAACGTGGTAGTTACTGCACATGCTTTCATTATGATTTTTTTTATAGTAATACCCATTTTAATTGGAGGGTTTGGTAATTGGCCGGTTCCCCTTATGCTAGGGGCAGCGGATATA
COI (stations)	edbf3991bceb588c18ca987699f766b4	Unknwon Calanoida	272	9	226	NC_030014.1	77143	210	48	5.72e-27	122	gi|1911465473|gb|MW051370.1|	84977	213	32	3.74e-52	217	TCTCTACCTTTTAGCCGGGGCTTGATCCGGCATAGTGGGGACAGGCCTGAGAATAATTATTCGACTAGAGCTTGGCCAAGCAGGCTCTTTAATCGGAGACGACCAAATTTACAACGTAGTAGTAACTGCGCATGCTTTTATTATGATTTTTTTTATGGTAATGCCTATTTTAATTGGAGGATTCGGCAATTGATTAGTTCCTCTTATACTGGGCGCAGCTGACATA
12S (stations)	abcf5ede977bcff7850e6718a18b1c32	Anas platyrhynchos	11.05	16	187	ref|NC_009684.1|	100000	187	0	2.53e-94	346	gi|1750939978|gb|MK770342.1|	100000	187	0	3.64e-91	346	CACCGCGGTCATACAAGAGACCCAAATCAACTGTCCTACAAGCGGCGTAAAGAGTGGTAAGATGCCTATCCTACCTAACTAAGATCAAAATGCAACTAAGCTGTCGCAAGCACAAGATGCACCTAAACACACCATCAAGATGATCTTAGAAACTAGCGATTAATTTGAACCCACGAAAGCCAGGGCC
12S (stations)	b897bffe071ab0d42979a5af183656f6	Astronotus ocellatus	3.579	11	170	ref|NC_009058.1|	100000	170	0	6.38e-85	315	gi|985566636|dbj|LC069571.1|	100000	170	0	9.12e-82	315	CACCGCGGTTATACGAGAGGCCCAAGTTGACAGATACCGGCGTAAAGCGTGGTTAGGAAAAACTTCTTCACTAAAGCCGAATGCCCTCAGAACCGTCATACGTTCCCGAAGGTAAGAAGCCCCATCACGAAAGTGGCTTTACACTCCCCGACCCCACGAAAGCTGTGAAA
12S (stations)	35ee5f62c7a1f62b594576da264945bc	Astyanax altiparanae	6.472	13	168	ref|NC_044969.1|	88757	169	17	3.95e-52	206	gi|1988360679|gb|MN583176.1|	100000	168	0	1.16e-80	311	CACCGCGGTTATACGAGAGACCCCAGTTGATATATACGGCGTAAAGAGTGGTTAGGAGAATAGAAAAATAAAGTCAAATGACCTCTAAGCCGTTGTACGCATTACGAGAACATGAAGTCCCCCCACGAAAGTAACTTTACCTCCTCCGACCCCACGAAAGCTAAGAAA
12S (stations)	bf63e7daccbe5228a5df30c9f3056f2a	Cichla kelberi	14.205	18	169	ref|NC_030272.1|	98225	169	3	2.29e-79	296	gi|959392073|gb|KR150863.1|	98225	169	3	3.28e-76	296	CACCGCGGTTATACGAGAGGCCCAAGTTGACAGTCACCGGCGTAAAGAGTGGCTAGGGAAAAATTACTACTAAAGCCGAACACCTTCAGAACTGTTATACGTTCCCGAAGATAAGAAGCCCCACCACGAAAGTGGCTTTATATTACCCGACCCCACGAAAGCTGTGAAA
12S (stations)	f1c48226f70cce67ab0b5673b769be68	Cichla sp.	8.867	11	169	ref|NC_030272.1|	97041	169	5	4.96e-76	285	gi|959392073|gb|KR150863.1|	97041	169	5	7.10e-73	285	CACCGCGGTTATACGAGAGGCCCAAGTTGACAGACGCCGGCGTAAAGAGTGGCTAAGGAAAAATTTCTACTAAAGCCGAACACCTTCAGAACTGTCATACGTTCCCGAAGATAAGAAGCTCCACCACGAAAGTGGCTTTATATTACCCGACCCCACGAAAGCTGTGAAA
12S (stations)	1f788d934e54ffb775b34323837d3b5c	Coptodon sp.	40.669	20	167	ref|NC_026110.1|	97605	167	4	1.36e-76	287	gi|1391895030|dbj|LC385286.1|	98204	167	3	4.18e-75	292	CACCGCGGTTATACGAGAGGCCCAAGTTGACAGACATCGGCGTAAAGAGTGGTTAAGAAGTTTTTAAACTAAAGCCAAACGCCCTCAGAGCTGTTATACGTGCCCGAGGGTAAGAAGCCCCACTACGAAAGTGGCTTTATATTTCCGACCCCACGAAAGCTGCGAAA
12S (stations)	4a3f890965b6f8c9d2e1972e740a4dc4	Geophagus sp.	88.279	35	170	ref|NC_031181.1|	94706	170	8	2.34e-69	263	gi|1810965124|gb|MT080749.1|	100000	170	0	9.12e-82	315	CACCGCGGTTATACGAGAGGCCCAAGTTGACAGACATCGGCGTAAAGAGTGGTTAAGGAAACCCCATTACTAAAGCCGAACGCCCTCAGAACTGTCATACGTTCCCGAAGGTAAGAAGCCCCACTACGAAAGTGGCTTTAACCACACCCGACCCCACGAAAGCTGTGAAA
12S (stations)	2169bf12553e71b293cb35c7d5cf806a	Gymnotus sylvius	2.611	8	172	ref|NC_004700.1|	81395	172	30	4.18e-32	139	gi|1988360721|gb|MN583179.1|	100000	172	0	7.16e-83	318	CACCGCGGTTATACGAGAGACCCTAGTTGATAATTACGGCGTAAAGAGTGGTTAAGGAACTGCACAATTAAAGCCAAACACTTCCCCGGCTGTTATACGCTCCCGGAAATAACGAAGCCCAAACGCGAAAGCAGCTTTATGTCATAAGCCTGACCCCACGAAAGCTAAGATA
12S (stations)	2f73eb8fc2787ba7bc356cbda6871af0	Hemiodus orthonops	52.718	28	170	ref|NC_039113.1|	93023	172	10	1.82e-65	250	gi|1810965073|gb|MT080714.1|	95930	172	5	1.20e-70	278	CACCGCGGTTATACGAGAGACCCTAGTTGATACCTACGGCGTAAAGAGTGGTTTGGGGTATTCCTTAAAATAAAGCCAAAGGCCTTCCAAGCCGTCAAATGCACCCCGAAGGCACGAAGCCCCAACGCGAAAGCAACTTTACCTCCCCCGACGCCACGAAAGCTAAGAAA
12S (stations)	be89a31043fe3eabbe122974391bfd01	Hoplias sp.	9.928	14	167	ref|NC_033860.1|	91018	167	15	3.01e-58	226	gi|1988255290|gb|MW621188.1|	97605	167	4	1.95e-73	287	CACCGCGGTTATACGAGAGACCCCAGTTGATAAATACGGCGTAAAGAGTGGTTAGAGGACCCCCATAATAAAGCCAAAGACCCCCCAGGCCGTCACACGCATACGAGGGCACGAAGTTCACACACGAAAGTAGCTTTAAATTACCCGACGCCACGAAAGCTAAGAAA
12S (stations)	e6da864d9f72bcacb5502c666fecbc27	Hoplosternum littorale	11.34	18	176	ref|NC_021605.1|	82123	179	24	2.56e-34	147	gi|1174241899|gb|KX087170.1|	100000	176	0	4.40e-85	326	CACCGCGGTTATACGAAAGACCCTAGTTGATAGACACGGCGTAAAGGGTGGTTAGGAGTAATGAAAAATAGGGCTAAAGACCTTCTAAGCAGTTATACGCCTACGAACATGCGAAATCCTATTTTAAACGAAAGTAGCCCTACCACAATATATCCGACCCCACGAAAGTTGAGAAA
12S (stations)	d511ccf7c1427c1d2cc00606048ff5b9	Lampetra sp.	1.16	9	181	ref|NC_001131.1|	100000	181	0	5.27e-91	335	gi|1993500644|gb|MW652804.1|	100000	181	0	7.57e-88	335	CACCGCGGTTATACGAGGAGCTCAAGCTGATATCTCCGGCACAAAGCGTGATTAAAATACTAGCTTAACTAATACTATAGAAGCCATCATGCCTGCTAGTTGAATAGGTATGCTTAAATATCTCAACATCGAAAGAATCTATATTAATAAACTCACTTTGACATCACGAAAGCAAAACTCA
12S (stations)	652d6ef814c9f331c6a1f2575ff93b33	Leporinus sp.	144.913	22	171	ref|NC_021605.1|	81250	176	26	5.36e-31	135	gi|338797222|dbj|AP011994.1|	94767	172	8	2.61e-67	267	CACCGCGGTTATACGAGAGACCCTAATTGATAGGTACGGCGTAAAGAGTGGTTTGGGATAACCCAAAAATAAAGCTAAAGACCTTCTAAGCCGTCACACGCATACCGAAGGCACGAGGCCCCGACACGAAAGTAGCTTTACTATTACCCCGACGCCACGAAAGCTAAGAAA
12S (stations)	a8b8e565d0614a98e717f4c21fd4aa4a	Megalancistrus cf. parananus	3.751	2	171	ref|NC_015747.1|	95906	171	7	8.42e-74	278	gi|946551514|gb|KR478208.1|	100000	171	0	2.56e-82	316	CACCGCGGTTATACGAAAGACCCCAGTTTATAGACACGGCGTAAAGGGTGGTTAGGGGACAGACAAAATAAAGCCAAAGACCTCCTAAGCCGTCATACGCTCACGGAAGCACGAAGCCCAAACACGAAAGCAGCTTTACTAAATATGCCCGACTCCACGAAAGCTGGGAAA
12S (stations)	ddd058ea1aec278271b352225488eb14	Metynnis lippincottianus	89	1	216	ref|NC_039113.1|	92130	216	15	1.81e-81	303	gi|315110747|gb|HQ171364.1|	99537	216	1	1.52e-105	394	GAGCTTAAGACACCAAGCCAACTATGTCAAAGGCCCAAATTAAACTTCAAGCCAAACAAACAGCTAACTGGCCACTGTCTTCGGTTGGGGCGACCACGGGGGAAAACAAAGCCCCCACGTAGAATGGGAACCACACCCTAAAACCAAGAGGGACACCTCTAAGCCACAGAACATCTGACTAAGTAGATCCGGCTAATTAAGCCGATCAACGGACCA
12S (stations)	233c3f1dc2d98bfaf3b75c26b36049da	Oreochromis niloticus	49.763	15	168	ref|NC_025669.1|	100000	168	0	8.13e-84	311	gi|704002329|gb|KM434157.1|	100000	168	0	1.16e-80	311	CACCGCGGTTATACGAGAGGCTCAAGTTGACAGACATCGGCGTAAAGAGTGGTTAGGAAGTTTTTGAAACTAAAGCCGAACGCCCTCAGAACTGTTATACGTACCCGAGGGTAAGAAGCCCCACTACGAAAGTGGCTTTATATCTCCGACCCCACGAAAGCTGCGAAA
12S (stations)	3e09c1933bf64289ca60ced82ba56326	Pimelodella sp.	4.519	11	174	ref|NC_026846.1|	90960	177	11	1.89e-60	233	gi|1402109360|gb|MH286807.1|	97701	174	4	2.63e-77	300	CACCGCGGTTATACGAAAGACCCTAGTTGATAGCCACGGCGTAAAGGGTGGTTAGGGATATATCAAAAATAAAGTTAAAGAGCCTCTAAGCTGTCGCACGCATCCCGAGAGCTCGAGACCCAAACACGAAAGTAACTTTAAAATACTTCACCTGATCCCACGAAAGCTAAGAAA
12S (stations)	8f9b1d550e7640973ac9b1169d8986f2	Pimelodus maculatus	3.101	10	173	ref|NC_032695.1|	100000	173	0	1.40e-86	320	gi|1115555509|gb|KX371345.1|	100000	173	0	2.00e-83	320	CACCGCGGTTATACGAAAGACCCTAGTTGATAGCCACGGCGTAAAGGGTGGTTAAGGTATACAACAAATAAAGCTAAATAGCCTCTAGGCCGTCGCACGCATTCCGAGAGCTCGAAACCCAAAAACGAAAGTAGCTTTAAAACAACAGACCTGACCCCACGAAAGCTAAGAAA
12S (stations)	3b4cdb8c147c757e43994a91cf018280	Pinirampus pirinampu	32.659	20	174	ref|NC_032695.1|	90805	174	15	6.79e-60	231	gi|382928386|gb|JF898686.1|	100000	174	0	5.61e-84	322	CACCGCGGTTATACGAAAGACCCTAGTTGATGGCCACGGCGTAAAGGGTGGTTAAGGTACCTAACAAATAAAGCTAAATAGCCTCTAAGCCGTCGAACGCGCCCTGAGAACTAGAAACTCAAAAACGAAAGTAGCTTTAAAACAACCCCACCTGACCCCACGAAAGCTAAGAAA
12S (stations)	19a8a151db15308d2e03f14071425d40	Plagioscion sp.	258.207	42	167	ref|NC_014351.1|	94578	166	8	3.84e-67	255	gi|39598564|gb|AY372813.1|	98214	168	2	4.18e-75	292	CACCGCGGTTATACGAGAGGCCCAAGTTGATACTCCACGGCGTAAAGAGTGGTTAAAAAGACCTATTACTAAAGCCGAACGCCTTCAAAGCTGTTATACGCATCCGAAGGTGAGAAGCCCACCCACGAAAGTGGCTTTACAACCTTGACCCCACGAAAGCTATGACA
12S (stations)	bf79b2463028526257f3777b358f4a45	Potamotrygon motoro	86	1	180	ref|NC_023116.1|	98889	180	2	4.07e-87	322	gi|560188075|gb|KF709642.1|	98889	180	2	5.85e-84	322	CACCGCGGTTATACGAGTGACACAAATTAATACCCCCGGCGTTAAGGGTGATTAAAAAATAACTAACCCAAAATAAAGTCAAGAGCCCGCGAAGCCGTCATACGCTCTTACGGCCAGAAACATCACCCACGAAAGTGACTTTAAAAAAATAGAATTTTTGACCTCACGACAGTTAAGACC
12S (stations)	3d041325e75a2e343d0a36998078cca8	Pterygoplichthys sp.	163.66	25	171	ref|NC_015747.1|	100000	171	0	1.78e-85	316	gi|987444888|gb|KT239016.1|	100000	171	0	2.56e-82	316	CACCGCGGTTATACGAAAGACCCTAGTTTATAGACACGGCGTAAAGGGTGGTTAGGGGACTAACAAAATAAAGCCAAAGACCTCCTAAGCCGTCATACGCTCACGGAGGCACGAAGCCCAAACACGAAAGTAACTTTACCAAATATGCCCGACTCCACGAAAGCTGGGAAA
12S (stations)	d4efdcf3dac40d44cef021c1dc68e439	Rhamdia sp.	112.002	22	174	ref|NC_026845.1|	89205	176	15	1.90e-55	217	gi|163883715|gb|EU179824.1|	97701	174	4	2.63e-77	300	CACCGCGGTTATACGAAAGACCCCAGTTGATAGGAGCGGCGTAAAGGGTGGTTAGGGAAGACTCAAAATAAAGTTAAAGAGCCTCTAAGCTGTCGCACGCACCCCGAGAGCTCGAGAACCAAGCACGAAAGTAACTTTAAAAACACCTCACCTGACCCCACGAAAGCTAAGAAA
12S (stations)	0b7ad42dd2decf4bd4387d0598a4624f	Roeboides descalvadensis	2.658	11	173	ref|NC_043918.1|	77778	171	26	9.23e-19	95.3	gi|985565612|dbj|LC036728.1|	100000	173	0	2.00e-83	320	CACCGCGGTTATACGAGAGACCCTAATTAATAGATACGGCGTAAAGAGTGGTTTAGGACAAAAATTAATAAAGCCGAAGAGTCTCCTGGCCGTCGTACGCACTCTGAGAACACGAAGCCCCACTACGAAAGTAGCTTTACCTATTATTTCCTGACCCCACGAAAGCTAAGAAA
12S (stations)	1bec17c06cae61ba3436e0de5c504f1e	Satanoperca sp.	16.976	24	169	ref|NC_033545.1|	93529	170	10	5.04e-66	252	gi|1988255439|gb|MW621207.1|	95858	169	7	1.54e-69	274	CACCGCGGTTATACGAGAGGCCCAAGTTGACAGACATCGGCGTAAAGAGTGGTTAAGGAATTCTTGAAACTAAAGCCGAACGCCTTCAAGACTGTTATACGTTTCCGAAGGTAAGAAGCCCCACTACGAAAGTGGCTTTATTCCACCTGACCCCACGAAAGCTGTGAAA
12S (stations)	7bee4b0c63ed3b0a252ace434ee6a3db	Schizodon sp.	300.042	22	172	ref|NC_028512.1|	82286	175	27	6.94e-35	148	gi|1810965049|gb|MT080696.1|	95882	170	7	4.37e-70	276	TACCGCGGTTATACGAGAGACCCTAATTGATAGGCACGGCGTAAAGAGTGGTTAGGGGTAAACTATTAATAAAGCTAAAGACCTTCTAAGCTGTTATACGCATACCGAAGGCATGAAGCCCTAATACGAAAGTAGCTTTACTATTATTCCTGACGCCACGAAAGCTAAGAAA
12S (stations)	3a4af1a61ff1b6951d37e8884e22956e	Serrasalmus sp.	41.163	28	169	ref|NC_015840.1|	98235	170	2	2.29e-79	296	gi|1810965121|gb|MT080746.1|	100000	167	0	4.21e-80	309	CACCGCGGTTATACGAGAGACTCCAGTTGATAGCTACGGCGTAAAGAGTGGTTTGGGGACCCCCCGAAATAAAGCCAAAGACCTCCCAAGCCGTCAAACGCACCCCGGAGGCACGAAGTCCTAACGCGAAAGCAACTTTACCTCCCCCGACGCCACGAAAGCTAAGAAA
12S (stations)	7a50c134e0f4080cd90855a943577536	Synbranchus marmoratus	20.397	12	168							gi|906357584|dbj|AB972265.1|	97576	165	4	2.53e-72	283	CACCGCGGTTATACAAGAGACTCAAACTGATAACACAACGGCGTAAAGAGTGGTTAAGAAAACCCTAAACTAAGGTCGCACATCCTCATGGTAGTGATACACATCCGAATATACGAAGCCCACTCACGAAAGTAACCTTATAAATCTGACTCCACGAAAGCTATGGCA
12S (stations)	c988c04c5e4868de72ade689005cf924	Synbranchus sp.	8.093	16	168							gi|906357584|dbj|AB972265.1|	95706	163	7	3.30e-66	263	CACCGCGGTTATACAAGAGACTCAAACTGATAACACAACGGCGTAAAGAGTGGTTAAGAAAAGCCCCAACTAAGGTCGCACATCTTCATGGTAGTGATACACATCCGAACATAAGAAGCCCATTCACGAAAGTAACCTTACAGATCTGACCCCACGAAAGCTAAGGCA
12S (stations)	9f1a09a42bb926d437794f312b80b384	Unknown Actinopteri	366	3	171	ref|NC_009582.1|	81977	172	27	3.21e-33	143	gi|148762590|dbj|AP009138.1|	81977	172	27	4.59e-30	143	CACCGCGGTTATACGAGAGGCCCAAGTTGATAAACTCGGCGTAAAGAGTGGTTATGGGCCACACTAAAATAGAGCTGAAGACCTGTTAGGCTGTCATACGCACCCAAAGAGTCGAACCCCCGCCACGAAAGTAGCTCTAGCCCCCCCCCCGAACCCACGACAGCTGGGGAA
12S (stations)	83f3f7b5eb62b4c267351cd47d9a1e93	Unknown Anostomidae	6	1	172	ref|NC_028276.1|	84146	164	24	1.15e-37	158	gi|1810965049|gb|MT080696.1|	92073	164	11	3.45e-56	230	TACCGCGGTTATACGAGAGACCCTAATTGATAGGCACGGCGTAAAGAGTGGTTAAGGGTAAACTATTAATAAAGCTAAAGACCTTCTAAGCTGTTATACGCATACCGAAGGCATGAAGCCCTAATACGAAAGTAGCTTTAATACCCAACCTGACCCCACGAAAGCCGAGGAA
12S (stations)	c65be428944ca15d95b4b911e0918189	Unknown Characiformes	1.021	6	167							gi|985563486|dbj|LC104401.1|	92216	167	11	7.15e-58	235	CGCCGCGGTTATACGAGAAACCCTAGTTGACATATACGGCGTAAAGAGTGGTTAGGGGTTATAAAAATAAAGTTAAACATTCTCCTTGTTGTTATAAGCACTCCGAGAACATGAAGCCCAGCCACGAAAGTGACTTTACCCTTCCTGACCCCACGAAAGCTAAGAAA
12S (stations)	066fa26f74f455692430d7791af12f43	Unknown Cichlidae	474.633	34	173	ref|NC_029471.1|	82840	169	21	9.03e-34	145	gi|1810965088|gb|MT080722.1|	93491	169	10	2.67e-62	250	CACCGCGGTTATACGAGTAGGCCCAAGTTGATAAACATCGGCGTAAAGAGTGGTTAGGCATGAACCTAGACTAAAGCCGAATGTCCTCAAAGCCGTTATACGTTTCCGAAGGAAAGAAGTCCCCTTACGAAAGTAGCTTTAATACCCAACCTGACCCCACGAAAGCTGAGGAA
12S (stations)	0c735d5fcb581f8faa49bddb322318b7	Unknown Siluriforme	9.175	10	171	ref|NC_045188.1|	97661	171	4	8.36e-79	294	gi|1893875017|gb|MT901466.1|	98830	171	2	5.53e-79	305	CACCGCGGTTATACGAAAGACCCTAGTTTATAGGTACGGCGTAAAGGGTGGTTAGGGAGCAAACAAAATAAAGCCAAAGACCTCCTAAGCCGTCATACGCTCACGGAGGCACGAAGCCCAAACACGAAAGTAGCTTTACCAAACATGCCCGACCCCACGAAAGCTGGGAAA
16S (stations)	41162ed3070c4cec4bf0af24538834d4	Agraylea multipunctata	11	1	160							gi|1896812315|emb|LR826953.1|	100000	147	0	5.16e-69	272	CATAGATCTTTATATAGACAATTTTGCCTTTATTAGGAGTTAATCAAGTAAAATCTTTATATATTTAGTTGGGGTGACACGAAGTCATAAACACTTCTTTAAAAACAAAAATTTAAGGATACATGACCCGGCTAGCCGATCAAAAAATTAAGTTACCTTG
16S (stations)	41fab5a5843bf65f819ba7358b88da2e	Ardea cinerea	31	1	214	ref|NC_025900.1|	99070	215	1	6.21e-106	385	gi|1798173786|gb|MN122856.1|	99070	215	1	9.07e-103	385	TGTGGAACTTTAAAATCAGCGGCCACCCCACAAACAACCCTACCCTACTGGATCTACTACTCTAAAACGCTGGCTCGCATTTTTCGGTTGGGGCGACCTTGGAGAAAAACGAATCCTCCAAAGACAAGACCACACCTCTTAACCAAGAGCAACATCTCTACGTGCTAATAGTAACCAGACCCAATACAATTGATTAATGAACCAAGCTACCCCA
16S (stations)	8e87b9ebd5925ec7bc42686082b1f9d4	Astronotus sp.	639	1	234	ref|NC_009058.1|	99573	234	1	1.13e-118	427	gi|297594338|gb|GU737117.1|	99573	234	1	1.65e-115	427	TATGGAGCTTCAGGCACCAGAACAGACTATGTCAAGCACCCTAACACAAAAGACAAAACTAATTAGACCCTGCTCCACATGCCTTTGGTTGGGGCGACCGCGGGGAAACGAAAAACCCCCATGCAGACTGGGAGCACAACCCCTCCTACAACCCAGAGTTACAACTCTAAGAAACAGAACCTCTGACTAAAAAGATCGGGCTATTCAAGCCGATCAACGGACCGAGTTACCCTA
16S (stations)	a513f170c2ec1ae1e5543f50b8b6c5c5	Brycon orbignyanus	20349	13	222	ref|NC_024938.1|	100000	222	0	1.07e-113	411	gi|1194689809|gb|KY825192.1|	100000	222	0	1.56e-110	411	TTTGGAGCTTAAGACATACAGTCAACTGTGTCAAACATTTTACTTAAAAAACTTAAACAAAACAATAACTGACCCTACGTCTTCGGTTGGGGCGACCGCGGGGGAAAACAAAGCCCCCACGTAGAATGGGACATTCCCTAAAACTAAGAGAGACATCTCTAAGTCACAGAACCTCTGACTAAAAGATCCGGCATACGCCGATCAACGAACCAAGTTACCCTA
16S (stations)	56709cc46ffa7225829b936be1b2b1d5	Cichla kelberi	35888	19	229	ref|NC_030272.1|	97817	229	5	3.10e-109	396	gi|1932058913|gb|MW255471.1|	100000	229	0	2.08e-114	424	TATGGAGCTTCAGGCTTCTGAACAGACTATGTTAAGCCCCTGACACAAAAGACAAAACTAATTAGACCCTGTTTAAATGCCTTTGGTTGGGGCGACCGCGGGGAAATAAAAAACCCCCATGTGGACTAAGAACACAATTCCTCTTAAAACCAAGAACTACCGCTCTAAGCAACAGAACTTCTGACCAAAAATGATCCGGCAAAGCCGATCAACGGACCGAGTTACCCTA
16S (stations)	4dc83ee1a3a9557c9a79ea973774ffe0	Cichla piquiti	26848	5	229	ref|NC_030272.1|	96943	229	7	6.71e-106	385	gi|111434148|gb|DQ779582.1|	100000	229	0	2.08e-114	424	TATGGAGCTTTAGGCTTCTGAACAGACTATGTTAAGCCCCTAATACAAAAGACAAAACTAATTAGACCCCGTTCAAATGCCTTTGGTTGGGGCGACCGCGGGGAAATAAAAAACCCCCACGTGGACTAAGAACACTACTCCTCTTAAAACCAAGAACCACCACTCTAAGCAACAGAACTTCTGACCAAAAATGATCCGGCAAAGCCGATCAACGGACCGAGTTACCCTA
16S (stations)	8ba8f69025fe55d9eb8302b190dacbfc	Clinotanypus yani	304	2	169	ref|NC_050319.1|	85799	169	20	3.12e-43	176	gi|2025190713|gb|MW373524.1|	95858	169	7	1.54e-69	274	TATAAAGCTTTATAATTTAATAGTATTATTAATAAAGAATTATTTTAATTTTATTGATTAATTTATTTTATTGGGGTGATAATAAGATTTAATAAACTCTTATATAATTTTTACATTGATTTATGAATTATTGATCCAATTTTATTGATTAAAAAATTAAGTTACTTTA
16S (stations)	63bc984f3f9e0149cbbfb669ecb4ae0b	Coptodon rendalli	23771	13	230	ref|NC_026110.1|	97403	231	5	4.03e-108	392	gi|1621570495|gb|MK788843.1|	99567	231	0	2.71e-113	420	TATGGAGCTTTAGACACCAGAACAGACCATGTTAAACACCCTTAAATAAAAGACAAAACTAATTGGCCCCTGTTCAAATGTCTTTGGTTGGGGCGACCGCGGGGAAATAAAAAACCCCCATGTGGACCGGGAGCACACTACTCCTACAGCCCAGAGTCACAACTCCAAGTAACAGAATCTCTGACCTACAAGATCCGGCAAATAGCCGATCAACGGACCGAGTTACCCTA
16S (stations)	eb30ed5725cd611a35386b95020d2726	Crenicichla semifasciata	15012	26	240	ref|NC_033548.1|	80753	239	31	4.63e-43	176	gi|343950333|gb|JF520230.1|	99583	240	1	7.86e-119	438	TGTGGAACTTCAGGCCTTAGCAGACTATGTTAAGCAACCAGCAAATAACTAATAAAACCAATTAACCCCTGCTTACACTATGCCTTTGGTTGGGGCGACCATGGGGAAATAAAAACCCCCCACGTGGACTAGGGGGACAACACACACCCCCCTACAACCCAGGGCTACAGCCCTAAGTAACAGAACTTCTGACCTACTTATGATCCGGCACTAGACCGATCAACGAACCCAGCTACCCCA
16S (stations)	bbe2be419c8e31e38f05bf0935fc77c2	Daphnia gessneri	181	9	164							gi|219553064|gb|FJ427462.1|	100000	164	0	1.89e-78	303	TTTGGAGCTTTATTTTTTTTGATACTTTTCTTAATTTAAAATAATAAGGTGTCAAAAAGAATTTTGTTGGGGCGACAGAAAGTAAAGAGTAACACTTTTTTTATTAAACACAAGTTAGTGGAGTATTGATCCCCAGGGAGGGATTAAAAGATTAAGTTACCCTA
16S (stations)	1f0745bd19c2977edc3b1e9efa0dc994	Geophagus sp.	140747	37	230	ref|NC_031181.1|	88085	235	21	1.52e-72	274	gi|5114141|gb|AF112597.1|	97391	230	5	2.12e-104	390	TATGGAGCTTTAGGCTCCAGAGCAGACTATGTCAAACACCCTAAAACAAAAGACAAAACTTATTAGCCCCTGCTCTACATGCCTTTGGTTGGGGCGACCGCGGGGAAACAAAAAACCCCCACGTGGACTAGGAGCACACTTTCCTAAAACCCAGGACTACACTCCCAAGTAACAGAACTTCTGACCAATTTATGATCCGGTAAGACCGATCAACGAACCCAGTTACCCTA
16S (stations)	4b631863baf1d45041d11b05e85763a6	Gobio gobio	2251	6	227	ref|NC_008662.1|	100000	227	0	1.82e-116	420	gi|868611140|gb|KR476936.1|	100000	227	0	2.67e-113	420	TTTGGAGCTTAAGGTACAAAATTCAGCCACGTTAAACAACTCCACAAAAAGCAAAAACTTAGTGGAATATGAAGTTTTACCTTCGGTTGGGGCGACCGCGGAGGAAAATATAGCCTCCAAGTGGAATGGGGTAAACCCCTAAAACCATGAGAAACATCTCTAAGCCGCAGAACATCTGACCAAAAATGATCCGGCCAAACAGCCGATCAACGAACCAAGTTACCCTA
16S (stations)	655b2364aad84645b373c1c97b2c2c7d	Hisonotus sp.	849	1	220	ref|NC_015747.1|	88739	222	20	2.42e-70	267	gi|673059312|gb|KM104407.1|	90045	221	21	9.78e-73	285	TTTGGAGCTTAAGACACAAGGCCAACTATGTCAAAAGCCCTAAAAAAGAAGCTAAACCAAATAACACTGGCCCCCGTCTTCGGTTGGGGCGACCACGGGAGAAAACAAAGCTCCCATGCAGACTGGGGAATTCCTAAAACTAAGAGAGACATCTCTAAGGCACAGAATATCTGACTACAAAGATCCGGCCTAACGCCGACCAACGAACCAAGTTACCCTA
16S (stations)	1ac84fb6390acd46d53f1b9eacc5a62e	Hoplias aimara	17636	7	221	ref|NC_033860.1|	88158	228	20	8.76e-70	265	gi|315110779|gb|HQ171396.1|	100000	221	0	5.59e-110	409	TTTGGAGCTTAAGATACTTAATCATCTGTGTTAAGCCCCTCATAAAAAGGACCAAACAAAACAGCACCTGGTTATTATCTTCGGTTGGGGCGACCGCGGGGGAAAACAAAGCCCCCATGTGGAATGGGACATATCCTACAACCCAGAAAGACATTTCTAAGTCACAGAACTTCTGACCAAAAGATCCGGCCACAAGCCGAACAACGAACCAAGTTACCCTA
16S (stations)	8c6b1a86f769f3001869b00071079db9	Hoplias malabaricus	859	1	227	ref|NC_033860.1|	85652	230	28	1.97e-61	237	gi|338797194|dbj|AP011992.1|	96035	227	6	3.52e-97	366	TTTGGAGCTTAAGATACTTTAATCATCTGTGTTAAACCCCCCCCCATAAAAAGGATTGAACAAAGCAGCACCTGATTATTATCTTCGGTTGGGGCGACCGCGGGGGAAAACAAAGCCCCCATGTGGAATGGGAAATTTCCTACAACCCAGAAAGACATTTCTAAGTCACAGAACTTCTGACCAAAAGATCCGGCCTCACAGGCCGAACAACGAACCAAGTTACCCTA
16S (stations)	95ba4254b3e6ca62b884c4a2c2aeef6a	Hoplias malabaricus	32408	11	224	ref|NC_033860.1|	87281	228	25	1.49e-67	257	gi|338797194|dbj|AP011992.1|	98661	224	3	1.23e-106	398	TTTGGAGCTTAAGATACTTTAATCATCTGTGTTAAACCCCTCATAAAAAGGATTGAACAAAACAGCACCTGATTTTTATCTTCGGTTGGGGCGACCGCGGGGGAAAACAAAGCCCCCATGTGGAATGGGAAATATCCTACAACCTAGAAAGACATTTCTAAGTCACAGAACTTCTGACCAAAAGATCCGGCCTCACAGGCCGAACAACGAACCAAGTTACCCTA
16S (stations)	ee83de05bea324e1345034939204698d	Hoplosternum littorale	1257	2	215	ref|NC_049095.1|	83105	219	31	1.13e-48	195	gi|1174241899|gb|KX087170.1|	100000	215	0	1.17e-106	398	TTTGGAGCTTAAGACAATATATCACCTATGTCAAGCATAAAAAAATGAAACTAAATAATATCTGATTACAGTCTTCGGTTGGGGCGACCGCGGAATAAAATAAAACTCCCACAAGGATTGAAGAGACCCTTCAAAACCAAGAAAGACATTTCTAAGTCACAGAAATTCTGACCATAAAGATCCGGTCATACCGATCAACGAACCAAGTTACCCTA
16S (stations)	fda4cdf0b422cb7fb2e8ca9fe2338b98	Hydrochoerus hydrochaeris	963	2	206	ref|NC_000884.1|	85238	210	25	1.07e-53	211	gi|3426311|gb|AF069533.1|AF069533	100000	206	0	1.12e-101	381	TATGGAGCTTTAATTTATTAATTTAACTTAACCACTTTAAACCCACAAGGGCACAAATACACACAAGCCTAAATTAATAATTTCGGTTGGGGTGACCTCGGAGAATAATAAAACCTCCGAATGATATTAACCTAGACACTACAAGTCAAAGTCCACAATCATCAATTGACCCAAAAACCTTTTGATCAACGGACCAAGTTACCCTA
16S (stations)	3cd21ad47489bf4753ac18343f8e4448	Hypostomus strigaticeps	14135	8	220	ref|NC_045188.1|	97727	220	5	2.98e-104	379	gi|388267984|gb|JX048656.1|	100000	220	0	2.00e-109	407	TTTGGAGCTTAAGATAAAAGACCAACTATGTCAAAAGTCCTAAAAAAGACTAAACCAAATAATACTGGTCCTAATCTTCGGTTGGGGTGACCACGGGAGAAAACAAAGCTCCCATGCGGATTGGGACAATTCCCTAAAACTAAGAAAGACATCTCTAAGACGCAGAACATCTGACCATAAAGATCCGGCTACATGCCGACCAACGGACCAAGTTACCCTA
16S (stations)	86d9eb16d1414e07d74a93a34b9b69fb	Leporinus sp.	63243	19	225	ref|NC_034281.1|	92952	227	11	4.04e-88	326	gi|295815876|gb|HM015214.1|	100000	225	0	3.41e-112	416	TTTGGAGCTTAAGACAAAAAGCCAACCGTGTTAAAAGCCCTTAATAAAAATAAGTTAAACAAAACAGCAACTGGCCAACGTCTTCGGTTGGGGCGACCGCGGGGGAAAACAAAGCCCCCATGTGGACTGGGAATATTCCTAAAACCAAGAGACACATCTCTAAGTAACAGAACATCTGACCTAAAGATCCGGCCCACAAGCCGATCAACGAACCAAGTTACCCTA
16S (stations)	959218ef8fdd2f2f7254f401cd20715b	Leporinus sp.	1734	1	226	ref|NC_034281.1|	89912	228	17	5.33e-77	289	gi|167374606|gb|EU181594.1|	93805	226	12	7.64e-89	339	TTTGGAGCTTAAGACGAAAAACCAATTGTGTTAAGAGCCATTAACAAAATTAGGCTAAACTAAACAGCAACTGACCAACGTCTTCGGTTGGGGCGACCACGGGGGAAAACAAAGCCCCCATGTGGACTGGGAATTTTTCCTAAAACCAAGAGATACATCTCTAAGTCACAGAATATCTGACCTAAAGATCCGGCCCACAAGCCGATCAACGAACCAAGTTACCCTA
16S (stations)	df0192660cf4a67dd9735b35dff39a3a	Limnoperna fortunei	31	1	157	ref|NC_028706.1|	99363	157	1	4.55e-76	285	gi|870899225|gb|KP756905.1|	99363	157	1	6.47e-73	285	TAGAAGCTTTATGTTTGTATTATAATGTTTATAGTATAAAGATTTTGTTGGGGCAACAGGGGGAAAATATCTCATCTATTTATGTTAAAATATTATTTTAGTTAATGTTACTTACTAGTTGTAGCCGTGAATTAGCGAGTATGATTAAGTTACTCTA
16S (stations)	0a1817e216dc08b2c490353d6c69f7e2	Megalancistrus parananus	1104	1	220	ref|NC_015747.1|	95000	220	10	1.09e-93	344	gi|946551514|gb|KR478208.1|	99091	220	2	4.33e-106	396	TTTGGAGCTTAAGATAAAAGACCAACTATGTCAAAAGTCCTAAAAAAGACTAAACCAAATAGCACTGGTCCTAATCTTCGGTTGGGGTGACCGCGGGAGAAAACAAAGCTCCCATGCGGACCGGGATACTTCCTAAAACTAAGAGAGACATCTCTAAGGCACAGAACATCTGACCAAAAAGATCCGGCTATTATGCCGACCAACGGACCAAGTTACCCTA
16S (stations)	32929f87ce74c9d4cd0bae23ee70acae	Metynnis sp.	100274	28	230	ref|NC_039113.1|	92609	230	15	3.20e-89	329	gi|315110747|gb|HQ171364.1|	99565	230	1	2.71e-113	420	TTTGGAGCTTAAGACACCAAGCCAACTATGTCAAAGGCCCAAATTAAACTTCAAGCCAAACAAACAGCTAACTGGCCACTGTCTTCGGTTGGGGCGACCACGGGGGAAAACAAAGCCCCCACGTAGAATGGGAACCACACCCTAAAACCAAGAGGGACACCTCTAAGCCACAGAACATCTGACTAAGTAGATCCGGCTAATTAAGCCGATCAACGGACCAAGTTACCCTA
16S (stations)	6a049a7c6802f8c6ffba2d492abca32d	Mycteria americana	36793	11	214	ref|NC_002197.1|	90187	214	21	3.02e-74	279	gi|94983532|gb|DQ485835.1|	100000	214	0	4.19e-106	396	TGTGGAACTTCAAAATCAACGGCCATCCCACAACAAACCTAAACCTACCAGGCCCACCACCCCAAAGCACTGGCCCGCATTTTTCGGTTGGGGCGACCTTGGAGAAAAATAAATCCTCCAAAAACAGGACCACATCTCTTGACTAAGAACAACCCACCAACGTACTAACAGTAACCAGACCCAATATAATTGACCAATGGACCAAGCTACCCCA
16S (stations)	f6ea1bc6df0f7d053f141fed3b7cf7c0	Nycticorax nycticorax	835	2	215	ref|NC_015807.1|	96744	215	7	3.78e-98	359	gi|15723241|gb|AF339358.1|AF339358	99535	215	1	5.45e-105	392	TGTGGAACTTTAAAATCAGCAGCCACCCCACAAACAACCATAAGCCTGCCAGGCTCACTACTCAAAAACATTGGTCTGCATTTTTCGGTTGGGGCGACCTTGGAGAAAAACAAATCCTCCGAAGATAAGACCACACCTCTTAACCAAGAGCAACACCTCTACGTACTAACAGTAACCAGACCCAATACAATTGATTAATGAACCAAGCTACCCCA
16S (stations)	b31d9c362ae3b83678cddbc34b493d8f	Oreochromis niloticus	48662	16	231	ref|NC_025669.1|	100000	231	0	1.11e-118	427	gi|1418047476|gb|MH567058.1|	100000	231	0	1.63e-115	427	TATGGAGCTTTAGACGCCAGAACAGACCATGTTAAGCACCCCTAAAATAAAAGACAAAACTGATTGGCCCCTGTTCTAATGTCTTTGGTTGGGGCGACCGCGGGGAAACAAACAACCCCCATGTGGACCGGGAGCACACTACTCCTACAACCCAGAGCTACAACTCCAAGCAACAGAATTTCTGACCAACAAGATCCGGCATATAGCCGATCAACGGACCGAGTTACCCTA
16S (stations)	1f5b9c02bc8c04b64e9b4e7bdffb3d1a	Phalacrocorax brasilianus	6747	4	214	ref|NC_029758.1|	100000	214	0	2.87e-109	396	gi|996063913|gb|KT626611.1|	100000	214	0	4.19e-106	396	TGTGGAACTTAAAAATCAGCAGCCACCCGACACTAAAACCAAACCTATCAGGCCCACCACAACCAGACACTGGCCCGCATTTTTCGGTTGGGGCGACCTTGGAGAAAAACAAATCCTCCAAAAACAAGACCTCCCCTCTTAACCAAGAGCAACCCCTCAAAGTACTAACAGTAATCAGACCCAATACAATTGACCAATGGACCAAGCTACCCCA
16S (stations)	1d01ffe6eed73d5adecedf84f226b501	Pimelodella sp.	17736	10	222	ref|NC_033859.1|	85333	225	29	3.21e-59	230	gi|1402109362|gb|MH286809.1|	95946	222	9	1.60e-95	361	TTTGGAGCTTTAGATGTAAGACCACCTACGTCAAGGATAATAAAACAAACCAAACTAAATAGTAATTGGTCCTAATCTTTTGTTGGGGCGACCGCGGGAAAAAAGAAAGCTCCCACGAAGAACGGGACACCACCCTGAAACCAAGAAAGACATTTCCAAGTCACAGAATATCTGACTTTAAAGACCCGGCCACTATGCCGATCAACGGACCAAGTTACCCTA
16S (stations)	0679cfa34637ee0594c85da4295bc3b8	Pinirampus pirinampu	2568	16	219	ref|NC_032695.1|	93274	223	11	3.92e-88	326	gi|382928386|gb|JF898686.1|	100000	219	0	7.16e-109	405	TTTGGAGCTTTAGACACAAGATCACCTATGTCAAGGGCCAAACCAAGTCAAACTAAATAGCTATGATCTCAGTCTTTTGTTGGGGCGACCGCGGGAAAAAATAAAACTCCCACGAGGATTAGGACAACAAACCCAAAACCAAGAAAGACATTTCCAAGTCACAGAACATCTGACCACAAAGATCCGGCTACATGCCGACCAACGGACCAAGTTACCCTA
16S (stations)	57d1d5ae1ae372eefdf5512934baeedd	Plagioscion squamosissimus	5	1	228	ref|NC_017610.1|	95175	228	11	1.12e-98	361	gi|742524676|gb|KP020042.1|	99123	228	2	1.61e-110	411	TAGGGTAACTCGGTTCGTTGATCGGCGTGGCCGGATCTTGTTGGTCAGAAATTCTGTTTATTAGAGCGGAAGCTCTTGGTTGTAGGAGCAGGGGTGCTCCCAGTCCACGCGGGGGTTTTGTATTTCCCCGTGGTCGCCCCAACCAAAGACATTAGGACAGGGTCCACTTAGTTCGGTTCTTTGTTAAGGGGTTTTGACGTGGTCTGTCTTGGTGTCTAAAGCTCCATA
16S (stations)	98f6b174fb7b0754931fe24d4092cda2	Potamotrygon motoro	1044	1	238	ref|NC_023116.1|	99160	238	2	3.19e-119	429	gi|560188075|gb|KF709642.1|	99160	238	2	4.68e-116	429	TATGGAGCTTTAAACACTTAAGTTACCCTTAAACACCCCCAAATACCTCTACGGACCTAAACCCACAATTAACCCCTAACTTAACCTGTTTTTGGTTGGGGCGACCGAGGGGAAAAACAAAACCCCCTCATCGAATCCGTGATCACCACTAAAATTAGAACCACTATTCTAATTAATAGAACATCTAACGAACAATGACCCAGAAGAACCCTTCTGATCAATGGACCAAGTTACCCTA
16S (stations)	779a6a6cf26aaa2f3b88cc69f158b075	Prochilodus lineatus	10415	9	224	ref|NC_027690.1|	99554	224	1	3.88e-113	409	gi|1538993360|gb|MK312667.1|	100000	224	0	1.22e-111	414	TTTGGAGCTTAAGACAAAAGGCCAACCGTGTTAAAGACCCAAATAAAATGAAATCAAACAAAACGGCAACTGACCAGCGTCTTCGGTTGGGGCGACCACGGGGGAAAATGAAGCCCCCATGTGGAATGGGGTAATCCCTAAAACTAAGAGAGACATCTCTAAGCCACAGAATATCTGACCAAAAGATCCGGCCTACCAGCCGATCAACGAACCAAGTTACCCTA
16S (stations)	1ddabee90579c29a97ef0b3290395255	Pterygoplichthys sp.	7391	19	219	ref|NC_015747.1|	100000	219	0	4.89e-112	405	gi|1767852396|gb|MN589918.1|	100000	219	0	7.16e-109	405	TTTGGAGCTTAAGACAAAAGACCAACTATGTCAAAAGTCCTAAAAAAGACTAAACCAAATAGTTCTGGTCCTAATCTTCGGTTGGGGTGACCACGGGAGAAAACAAAGCTCCCATGCGGACTGGGACATTTCCTAAAACTAAGAGAGACATCTCTAAGACACAGAACATCTGACCATAAAGATCCGGCTACATGCCGACCAACGGACCAAGTTACCCTA
16S (stations)	cb0fd98b8d05362c343764ad2d256213	Roeboides descalvadensis	21026	17	221	ref|NC_028279.1|	83036	224	30	3.24e-49	196	gi|614463009|gb|KF209894.1|	100000	221	0	5.59e-110	409	TTTGGAGCTTAAGACACAAGGTTAATTATGTCAATAATTCATATAAACAGGAGTAAAACAGAGTAATAACTAACCAATGTCTTCGGTTGGGGCGACCACGGGGGAAAAAAAGCCCCCATGTGGACTGGGGCAACCTAAAACCACGAGGGACACCTCTAAGTCACAGAATATCTGACCAAAAGATCCGGCATTTTAACCGATCAACGAACCAAGTTACCCTA
16S (stations)	b6036173349bf863ba73e8af6a687f46	Schizodon knerii	75716	17	226	ref|NC_034281.1|	88938	226	19	1.49e-72	274	gi|1547039760|gb|MK208258.1|	98230	226	4	4.47e-106	396	TCTGGAGCTTCAGACAAAAAGCCAACTGTATTAAGGGCCCCTAATAAAATTTAACCAAACAAAACAACACACTGGCTAGCGTCTTCGGTTGGGGCGACCGCGGGGGAAAACAAAGCCCCCATGTGGATTGGGAATAACCCTAAAACTAAGAGATACATCTCTAAGTCACAGAACATCTGACCTAAAGATCCGGCCTACAAGCCGATCAACGAACCAAGTTACCCTA
16S (stations)	7077d0d5f2197f5d51028e02c8fbe883	Serrasalmus sp.	42641	23	227	ref|NC_015840.1|	98238	227	4	8.53e-110	398	gi|315110664|gb|HQ171281.1|	100000	227	0	2.67e-113	420	TTTGGAGCTTAAGATAAAAGGTCAACTAGGTCAAGAGTCCAAATAAATTTGAACTAAACAAACAGCTAACTGACCACTATCTTCGGTTGGGGCGACCACGGGGGAAAACAAAGCCCCCGCGTAGAATGGGGAATACACCCTAAAACCAAGAGGGACACCTCTAAGTCACAGAACATCTGACTAAACAGATCCGGCCAACAAGCCGATCAACGGACCAAGTTACCCTA
16S (stations)	85696207674676ab6e421a4651c932a6	unknown Anatidae	11535	7	217	ref|NC_009684.1|	100000	217	0	6.27e-111	401	gi|1481358124|gb|MH744426.1|	100000	217	0	9.16e-108	401	TGTGGAACTTAAAAATCAACGGCCACCGCGAACCTAAGACTAAACCCACCGGGGCTACAGACATCGCAGAGCATGGCCGATATTTTTCGGTTGGGGCGACCTTGGAGAACAACAGATCCTCCAAAAACAAGACCACACCTCTTTACTTAGAGCCACCCCTCAAAGTGCTAATAGTGACCAGACCCAATATAATTGATTAATGGACCAAGCTACCCCA
16S (stations)	27e78ab554c7d73a7287ed64b97f40b4	unknown Arthropoda	28	1	165							gi|62836943|gb|AY921437.1|	82036	167	25	2.04e-28	137	TTTGGAGCTTTATTTATTTAAAAAAATAAATTAATTTAAAATAATTATTTTTTTAAATAAATTTTGTTGGGGCGACAGAGAGTTAAAAATAACACTCTTTTTATATAAACAAAATTAATTGAATAAATGATCCTTTTGGTAAGATTAAAAGACTAAGTTACCCTA
16S (stations)	7c6136b1a1ed3ea671b5adcd2661a4ee	unknown Clupeiforme	342983	42	226	ref|NC_033407.1|	84783	230	30	4.24e-58	226	gi|1338685002|gb|MG889834.1|	86404	228	28	4.77e-61	246	TATGGAGCTTTAGACGCCCACCAACCACGAAAAGAAACCCTAATTAAAGGATGTTAAACAAACTGGTAATGGCACAAACGTCTTCGGTTGGGGCGACCACGGGGGAAAACAAAGCCCCCAAGAGGATTGAGAACATCCTTAGAACTAAGAGCCACAACTCTAAGTAACAAAAGATTTGACCTATCATGACCCGGCTTACTGCCGATCAACGGACCAAGTTACCCTA
16S (stations)	569d50c12d5bfca41b03002df851f246	unknown Heptapteridae	4046	13	219	ref|NC_026846.1|	87168	226	20	8.73e-65	248	gi|1402109362|gb|MH286809.1|	88341	223	21	4.56e-66	263	TTTGGAGCTTTAGATGCAGGATCACCTACGTCAAGGATAACAAAATCAAACTAAATAGTAACTGATCCTAATCTTTTGTTGGGGCGACCGCGGGAAAAAAGAAAGCTCCCACGAGGAATGGGACACATCCATAAAACCAAGAAAGACATTTCCAAGTCACAGAACTTCTGACCTTAAAGACCCGGCTATATGTGCCGATCAACGGACCAAGTTACCCTA
