# Supplementary material for: Insights into the representativeness of biodiversity assessment in large reservoir through eDNA metabarcoding
Source: PLoS One. 2025 Jan 24;20(1):e0314210. doi: 10.1371/journal.pone.0314210 (PMC11761093; doi:10.1371/journal.pone.0314210)
Supplement: S5 Table — The inventory was built using previous literature, eDNA and GBIF information. For each taxon, the source of the record is indicated, as well as the reference, if needed. (XLSX) [file pone.0314210.s010.xlsx]

## Sheet: Table S5
Species	Phylum	Class	Order	Family	eDNA	Literature reference	Literature	GBIF
Acanthocyclops robustus	Arthropoda	Hexanauplia	Cyclopoida	Cyclopidae		1	X
Alona verrucosa	Arthropoda	Branchiopoda	Diplostraca	Chydoridae		1	X
Argyrodiaptomus azevedoi	Arthropoda	Hexanauplia	Calanoida	Diaptomidae		1	X
Bosmina freyi	Arthropoda	Branchiopoda	Diplostraca	Bosminidae		1	X
Notodiaptomus cearensis	Arthropoda	Hexanauplia	Calanoida	Diaptomidae		1	X
Notodiaptomus deitersi	Arthropoda	Hexanauplia	Calanoida	Diaptomidae		1	X
Notodiaptomus iheringi	Arthropoda	Hexanauplia	Calanoida	Diaptomidae		1	X
Notodiaptomus spinuliferus	Arthropoda	Hexanauplia	Calanoida	Diaptomidae		1	X
Thermocyclops minutus	Arthropoda	Hexanauplia	Cyclopoida	Cyclopidae		1	X
Brachionus calyciflorus	Chordata	Eurotatoria	Ploima	Brachionidae		1	X
Collotheca sp.	Chordata	Eurotatoria	Flosculariaceae	Collothecidae		1	X
Filinia longiseta	Chordata	Eurotatoria	Flosculariaceae	Trochosphaeridae		1	X
Kellicottia bostoniensis	Chordata	Eurotatoria	Ploima	Brachionidae		1	X
Ptygura melicerta	Chordata	Eurotatoria	Flosculariaceae	Flosculariidae		1	X
Arcella vulgaris	Protozoa	Elardia	Arcellinida	Arcellidae		1	X
Centropyxis aculeata	Protozoa	Elardia	Arcellinida	Centropyxidae		1	X
Difflugia sp.	Protozoa	Elardia	Arcellinida	Difflugiidae		1	X
Euglena sp.	Protozoa	Euglenida	Euglenales	Euglenaceae		1	X
Vorticella sp.	Protozoa	Oligohymenophorea	Sessilida	Vorticellidae		1	X
Actinopoda - unclassified	SAR			Unclassified		1	X
Aulacoseira granulata	SAR	Coscinodiscophycidae	Aulacoseirales	Aulacoseiraceae		1	X
Asplanchna sp.	Chordata	Monogononta	Ploima	Asplanchnidae	X	2	X
Brachionus quadridentatus	Chordata	Eurotatoria	Ploima	Brachionidae		2	X
Colurella uncinata f. bicuspidata	Chordata	Eurotatoria	Ploima	Lepadellidae		2	X
Euchlanis incisa	Chordata	Eurotatoria	Ploima	Euchlanidae		2	X
Keratella tropica	Chordata	Eurotatoria	Ploima	Brachionidae		2	X
Lecane aculeata	Chordata	Eurotatoria	Ploima	Lecanidae		2	X
Lecane bulla	Chordata	Eurotatoria	Ploima	Lecanidae		2	X
Lecane clara	Chordata	Eurotatoria	Ploima	Lecanidae		2	X
Lecane cornuta	Chordata	Eurotatoria	Ploima	Lecanidae		2	X
Lecane furcata	Chordata	Eurotatoria	Ploima	Lecanidae		2	X
Lecane hamata	Chordata	Eurotatoria	Ploima	Lecanidae		2	X
Lecane hornemanni	Chordata	Eurotatoria	Ploima	Lecanidae		2	X
Lecane leontina	Chordata	Eurotatoria	Ploima	Lecanidae		2	X
Lecane lunaris	Chordata	Eurotatoria	Ploima	Lecanidae		2	X
Lecane signifera	Chordata	Eurotatoria	Ploima	Lecanidae		2	X
Lecane subtilis	Chordata	Eurotatoria	Ploima	Lecanidae		2	X
Lepadella ovalis	Chordata	Eurotatoria	Ploima	Lepadellidae		2	X
Lepadella quadricarinata	Chordata	Eurotatoria	Ploima	Lepadellidae		2	X
Monommata longiseta	Chordata	Monogonta	Ploima	Notommatidae		2	X
Mytilina ventralis	Chordata	Eurotatoria	Ploima	Mytilinidae		2	X
Notommata pseudocerberus	Chordata	Monogonta	Ploima	Notommatidae		2	X
Polyarthra vulgaris	Chordata	Eurotatoria	Ploima	Synchaetidae		2	X
Sinantherina sp.	Chordata	Eurotatoria	Flosculariaceae	Flosculariidae		2	X
Testudinella ahlstrom	Chordata	Eurotatoria	Flosculariaceae	Testudinellidae		2	X
Testudinella patina	Chordata	Eurotatoria	Flosculariaceae	Testudinellidae		2	X
Trichocerca bicristata	Chordata	Eurotatoria	Ploima	Trichocercidae		2	X
Trichocerca bidens	Chordata	Eurotatoria	Ploima	Trichocercidae		2	X
Trichocerca elongata brazilienzis	Chordata	Eurotatoria	Ploima	Trichocercidae		2	X
Trichocerca insignis	Chordata	Eurotatoria	Ploima	Trichocercidae		2	X
Trichotria tetractis	Chordata	Monogononta	Ploima	Trichotriidae		2	X
Branchiura sowerbyi	Annelida	Clitellata	Haplotaxida	Naididae	X	3	X
Dero digitata	Annelida	Clitellata	Haplotaxida	Naididae		3	X
Dero lodeni	Annelida	Clitellata	Haplotaxida	Naididae		3	X
Hirudinea - unclassified	Annelida	Clitellata	N/A	N/A		3	X
Limnodrilus hoffmeisteri	Annelida	Clitellata	Haplotaxida	Naididae		3	X
Opistocysta funiculus	Annelida	Clitellata	Haplotaxida	Opistocystidae		3	X
Aedokritus sp.	Arthropoda	Insecta	Diptera	Chironomidae		3	X
Chironomus sp.	Arthropoda	Insecta	Diptera	Chironomidae		3	X
Cyrnellus sp.	Arthropoda	Insecta	Trichoptera	Polycentropodidae		3	X
Djalmabatista sp	Arthropoda	Insecta	Diptera	Chironomidae		3	X
Harnischia sp.	Arthropoda	Insecta	Diptera	Chironomidae		3	X
Pentaneura sp.	Arthropoda	Insecta	Diptera	Chironomidae		3	X
Tanytarsus sp.	Arthropoda	Insecta	Diptera	Chironomidae		3	X
Aylacostoma sp.	Mollusca	Gastropoda	N/A	Hemisinidae		3	X
Aylacostoma tenuilabris	Mollusca	Gastropoda	N/A	Hemisinidae		3	X
Biomphalaria spp.	Mollusca	Gastropoda	N/A	Planorbidae		3	X
Corbicula fluminea	Mollusca	Bivalvia	Venerida	Cyrenidae		3	X
Helisoma sp.	Mollusca	Gastropoda	N/A	Planorbidae		3	X
Physa cubensis	Mollusca	Gastropoda	N/A	Physidae		3	X
Eichhornia azurea	Plantae	Magnoliopsida	Commelinales	Pontederiaceae		4	X	X
Brachiaria arrecta	Plantae	Magnoliopsida	Poales	Poaceae		4	X
Ceratophyllum demersum	Plantae	Magnoliopsida	Ceratophyllales	Ceratophyllaceae		4	X
Cyperus spp.	Plantae	Magnoliopsida	Poales	Cyperaceae		4	X
Egeria densa	Plantae	Magnoliopsida	Alismatales	Hydrocharitaceae		4	X
Eichhornia crassipes	Plantae	Magnoliopsida	Commelinales	Pontederiaceae		4	X
Eleocharis spp.	Plantae	Magnoliopsida	Poales	Cyperaceae		4	X
Ludwigia spp.	Plantae	Magnoliopsida	Myrtales	Onagraceae		4	X
Myriophyllum brasiliense	Plantae	Magnoliopsida	Saxifragales	Haloragaceae		4	X
Najas guadalupensis	Plantae	Magnoliopsida	Alismatales	Hydrocharitaceae		4	X
Nymphaea spp.	Plantae	Magnoliopsida	Nymphaeales	Nymphaeaceae		4	X
Pistia stratiotes	Plantae	Magnoliopsida	Alismatales	Araceae		4	X
Polygonum hydropiperoides	Plantae	Magnoliopsida	Caryophyllales	Polygonaceae		4	X
Polygonum spp.	Plantae	Magnoliopsida	Caryophyllales	Polygonaceae		4	X
Salvinia minima	Plantae	Polypodiopsida	Salviniales	Salviniaceae		4	X
Salvinia molesta	Plantae	Polypodiopsida	Salviniales	Salviniaceae		4	X
Daphnia laevis	Arthropoda	Branchiopoda	Diplostraca	Daphniidae	X	5	X
Daphnia lumholtzi	Arthropoda	Branchiopoda	Diplostraca	Daphniidae	X	5	X
Alona guttata	Arthropoda	Branchiopoda	Diplostraca	Chydoridae		5	X
Bosminopsis deitersi	Arthropoda	Branchiopoda	Diplostraca	Bosminidae		5	X
Ceriodaphnia cornuta	Arthropoda	Branchiopoda	Diplostraca	Daphniidae		5	X
Chydorus pubescens	Arthropoda	Branchiopoda	Diplostraca	Chydoridae		5	X
Diaphanosoma fluviatile	Arthropoda	Branchiopoda	Diplostraca	Sididae		5	X
Ilyocryptus spinifer	Arthropoda	Branchiopoda	Diplostraca	Ilyocryptidae		5	X
Macrobrachium amazonicum	Arthropoda	Malacostraca	Decapoda	Palaemonidae		7	X
Macrobrachium jelskii	Arthropoda	Malacostraca	Decapoda	Palaemonidae		7	X
Macrobrachium sp.	Arthropoda	Malacostraca	Decapoda	Palaemonidae	X	8	X
Phyllocycla sp.	Arthropoda	Insecta	Odonata	Gomphidae		8	X
Limnoperna fortunei	Mollusca	Bivalvia	Mytiloida	Mytilidae	X	9	X
Plationus patulus	Chordata	Eurotatoria	Ploima	Brachionidae	X	10
Euchlanis dilatata	Chordata	Eurotatoria	Ploima	Brachionidae	X	1, 2	X
Keratella americana	Chordata	Eurotatoria	Ploima	Brachionidae	X	1, 2	X
Keratella cochlearis	Chordata	Eurotatoria	Ploima	Brachionidae	X	1, 2	X
Conochilus coenobasis	Chordata	Monogononta	Flosculariaceae	Conochilidae		1, 2	X
Conochilus unicornis	Chordata	Monogononta	Flosculariaceae	Conochilidae		1, 2	X
Lecane stichaea	Chordata	Eurotatoria	Ploima	Lecanidae		1, 2	X
Daphnia gessneri	Arthropoda	Branchiopoda	Diplostraca	Daphniidae	X	1, 5	X
Diaphanosoma spinulosum	Arthropoda	Branchiopoda	Diplostraca	Sididae	X	1, 5	X
Bosmina hagmanni	Arthropoda	Branchiopoda	Diplostraca	Bosminidae		1, 5	X
Ceriodaphnia silvestrii	Arthropoda	Branchiopoda	Diplostraca	Daphniidae		1, 5	X
Diaphanosoma birgei	Arthropoda	Branchiopoda	Diplostraca	Sididae		1, 5	X
Simocephalus serrulatus	Arthropoda	Branchiopoda	Diplostraca	Daphniidae		1, 5	X
Thermocyclops decipiens	Arthropoda	Hexanauplia	Cyclopoida	Cyclopidae	X	1, 6	X
Mesocyclops ogunnus	Arthropoda	Hexanauplia	Cyclopoida	Cyclopidae		1, 6	X
Coelotanypus sp.	Arthropoda	Insecta	Diptera	Chironomidae		3, 8	X
Goeldichironomus sp.	Arthropoda	Insecta	Diptera	Chironomidae		3, 8	X
Melanoides tuberculata	Mollusca	Gastropoda	N/A	Thiaridae		3, 8	X
Chaetogaster diastrophus	Annelida	Clitellata	Haplotaxida	Naididae	X	This study
Dero borellii	Annelida	Clitellata	Haplotaxida	Naididae	X	This study
Dero sp.	Annelida	Clitellata	Haplotaxida	Naididae	X	This study
Nais sp.	Annelida	Clitellata	Haplotaxida	Naididae	X	This study
Nais stolci	Annelida	Clitellata	Haplotaxida	Naididae	X	This study
Aeolosoma sp.	Annelida	Polychaeta	Polychaeta_incertae	Aeolosomatidae	X	This study
Chaetogaster diaphanus	Annelida	Clitellata	Haplotaxida	Naididae	X	This study
Chaetogaster sp.	Annelida	Clitellata	Haplotaxida	Naididae	X	This study
Clinotanypus yani	Arthropoda	Insecta	Diptera	Chironomidae	X	This study
Cypridopsis sp.	Arthropoda	Ostracoda	Podocopida	Cyprididae	X	This study
Ectopsocopsis cryptomeriae	Arthropoda	Insecta	Psocodea	Ectopsocida	X	This study
Eucyclops serrulatus	Arthropoda	Copepoda	Cyclopoida	Cyclopidae	X	This study
Acanthocyclops vernalis	Arthropoda	Copepoda	Cyclopoida	Cyclopidae	X	This study
Agraylea multipunctata	Arthropoda	Insecta	Trichoptera	Hydroptilidae	X	This study
Bosmina liederi	Arthropoda	Branchiopoda	Anomopoda	Bosminidae	X	This study
Anas platyrhynchos	Chordata	Avian	Anseriformes	Anatidae	X	This study
Ardea cinerea	Chordata	Aves	Pelecaniformes	Ardeidae	X	This study
Polyarthra remata	Rotifera	Monogononta	Ploima	Synchaetidae	X	This study
Synchaeta sp.	Rotifera	Monogononta	Ploima	Synchaetidae	X	This study
Anuraeopsis sp.	Rotifera	Monogononta	Ploima	Brachionidae	X	This study
Aedes aegypti	Arthropoda	Insecta	Diptera	Culicidae				X
Aedes albopictus	Arthropoda	Insecta	Diptera	Culicidae				X
Ancylometes concolor	Arthropoda	Arachnida	Araneae	Ctenidae				X
Anopheles evansae	Arthropoda	Insecta	Diptera	Culicidae				X
Gephyrellula violacea	Arthropoda	Arachnida	Araneae	Philodromidae				X
Oncocephalus sordidus	Arthropoda	Insecta	Hemiptera	Reduviide				X
Parabatinga brevipes	Arthropoda	Arachnida	Araneae	Ctenidae				X
Mycteria americana	Chordata	Aves	Ciconiiformes	Ciconiidae	X			X
Nycticorax nycticorax	Chordata	Aves	Pelecaniformes	Ardeidae	X			X
Phalacrocorax brasilianus	Chordata	Aves	Pelecaniformes	Phalacrocoracidae	X			X
Agelasticus cyanopus	Chordata	Aves	Passeriformes	Icteridae				X
Amazonetta brasiliensis	Chordata	Aves	Anseriformes	Anatidae				X
Ammodramus humeralis	Chordata	Aves	Passeriformes	Passerellidae				X
Anhima cornuta	Chordata	Aves	Anseriformes	Anhimidae				X
Anthracothorax nigricollis	Chordata	Aves	Apodiformes	Trochilidae				X
Aramus guarauna	Chordata	Aves	Gruiformes	Aramidae				X
Aratinga aurea	Chordata	Aves	Psittaciformes	Psittacidae				X
Aratinga auricapillus	Chordata	Aves	Psittaciformes	Psittacidae				X
Aratinga leucophthalma	Chordata	Aves	Psittaciformes	Psittacidae				X
Aratinga solstitialis	Chordata	Aves	Psittaciformes	Psittacidae				X
Ardea alba	Chordata	Aves	Pelecaniformes	Ardeidae				X
Ardea cocoi	Chordata	Aves	Pelecaniformes	Ardeidae				X
Arremon flavirostris	Chordata	Aves	Passeriformes	Passerellidae				X
Athene cunicularia	Chordata	Aves	Strigiformes	Strigidae				X
Baryphthengus ruficapillus	Chordata	Aves	Coraciiformes	Momotidae				X
Basileuterus culicivorus	Chordata	Aves	Passeriformes	Parulidae				X
Brotogeris chiriri	Chordata	Aves	Psittaciformes	Psittacidae				X
Brotogeris versicolurus	Chordata	Aves	Psittaciformes	Psittacidae				X
Busarellus nigricollis	Chordata	Aves	Accipitriformes	Accipitridae				X
Butorides striata	Chordata	Aves	Pelecaniformes	Ardeidae				X
Cacicus haemorrhous	Chordata	Aves	Passeriformes	Icteridae				X
Caiman latirostris	Chordata	Reptilia	Crocodilia	Alligatoridae				X
Cairina moschata	Chordata	Aves	Anseriformes	Anatidae				X
Camptostoma obsoletum	Chordata	Aves	Passeriformes	Tyrannidae				X
Caprimulgus parvulus	Chordata	Aves	Caprimulgiformes	Caprimulgidae				X
Caprimulgus rufus	Chordata	Aves	Caprimulgiformes	Caprimulgidae				X
Caracara plancus	Chordata	Aves	Falconiformes	Falconidae				X
Casiornis rufus	Chordata	Aves	Passeriformes	Tyrannidae				X
Cathartes aura	Chordata	Aves	Accipitriformes	Cathartidae				X
Celeus flavescens	Chordata	Aves	Piciformes	Picidae				X
Certhiaxis cinnamomeus	Chordata	Aves	Passeriformes	Furnariidae				X
Chloroceryle amazona	Chordata	Aves	Coraciiformes	Cerylidae				X
Chordeiles minor	Chordata	Aves	Caprimulgiformes	Caprimulgidae				X
Cissopis leverianus	Chordata	Aves	Passeriformes	Thraupidae				X
Claravis pretiosa	Chordata	Aves	Columbiformes	Columbidae				X
Coccyzus melacoryphus	Chordata	Aves	Cuculiformes	Coccyzidae				X
Colaptes campestris	Chordata	Aves	Piciformes	Picidae				X
Colaptes melanochloros	Chordata	Aves	Piciformes	Picidae				X
Colonia colonus	Chordata	Aves	Passeriformes	Tyrannidae				X
Columbina minuta	Chordata	Aves	Columbiformes	Columbidae				X
Columbina squammata	Chordata	Aves	Columbiformes	Columbidae				X
Columbina talpacoti	Chordata	Aves	Columbiformes	Columbidae				X
Conirostrum speciosum	Chordata	Aves	Passeriformes	Thraupidae				X
Coragyps atratus	Chordata	Aves	Accipitriformes	Cathartidae				X
Crotophaga ani	Chordata	Aves	Cuculiformes	Crotophagidae				X
Crotophaga major	Chordata	Aves	Cuculiformes	Crotophagidae				X
Crypturellus obsoletus	Chordata	Aves	Tinamiformes	Tinamidae				X
Crypturellus parvirostris	Chordata	Aves	Tinamiformes	Tinamidae				X
Crypturellus tataupa	Chordata	Aves	Tinamiformes	Tinamidae				X
Ctenotus taeniatus	Chordata	Lepidosauria	Squamata	Scincidae				X
Cyanocorax chrysops	Chordata	Aves	Passeriformes	Corvidae				X
Cyclarhis gujanensis	Chordata	Aves	Passeriformes	Vireonidae				X
Dendrocolaptes platyrostris	Chordata	Aves	Passeriformes	Dendrocolaptidae				X
Dendrocygna autumnalis	Chordata	Aves	Anseriformes	Anatidae				X
Dendrocygna viduata	Chordata	Aves	Anseriformes	Anatidae				X
Diopsittaca nobilis	Chordata	Aves	Psittaciformes	Psittacidae				X
Donacobius atricapilla	Chordata	Aves	Passeriformes	Mimidae				X
Dryocopus lineatus	Chordata	Aves	Piciformes	Picidae				X
Egretta thula	Chordata	Aves	Pelecaniformes	Ardeidae				X
Falco sparverius	Chordata	Aves	Falconiformes	Falconidae				X
Formicivora rufa	Chordata	Aves	Passeriformes	Thamnophilidae				X
Furnarius rufus	Chordata	Aves	Passeriformes	Furnariidae				X
Galbula ruficauda	Chordata	Aves	Galbuliformes	Galbulidae				X
Gallinago paraguaiae	Chordata	Aves	Charadriiformes	Scolopacidae				X
Gampsonyx swainsonii	Chordata	Aves	Accipitriformes	Accipitridae				X
Glaucidium brasilianum	Chordata	Aves	Strigiformes	Strigidae				X
Gnorimopsar chopi	Chordata	Aves	Passeriformes	Icteridae				X
Grallaria varia	Chordata	Aves	Passeriformes	Formicariidae				X
Gubernetes yetapa	Chordata	Aves	Passeriformes	Tyrannidae				X
Guira guira	Chordata	Aves	Cuculiformes	Crotophagidae				X
Hemithraupis guira	Chordata	Aves	Passeriformes	Thraupidae				X
Hemitriccus margaritaceiventer	Chordata	Aves	Passeriformes	Tyrannidae				X
Himantopus mexicanus	Chordata	Aves	Charadriiformes	Recurvirostridae				X
Hirundo rustica	Chordata	Aves	Passeriformes	Hirundinidae				X
Hoploxypterus cayanus	Chordata	Aves	Charadriiformes	Charadriidae				X
Hylocharis chrysura	Chordata	Aves	Apodiformes	Trochilidae				X
Icterus cayanensis	Chordata	Aves	Passeriformes	Icteridae				X
Ictinia plumbea	Chordata	Aves	Accipitriformes	Accipitridae				X
Jabiru mycteria	Chordata	Aves	Ciconiiformes	Ciconiidae				X
Jacana jacana	Chordata	Aves	Charadriiformes	Jacanidae				X
Jacana spinosa	Chordata	Aves	Charadriiformes	Jacanidae				X
Leptotila verreauxi	Chordata	Aves	Columbiformes	Columbidae				X
Lygophis meridionalis	Chordata	Lepidosauria	Squamata	Dipsadidae				X
Machetornis rixosa	Chordata	Aves	Passeriformes	Tyrannidae				X
Megarynchus pitangua	Chordata	Aves	Passeriformes	Tyrannidae				X
Melanerpes candidus	Chordata	Aves	Piciformes	Picidae				X
Melanerpes flavifrons	Chordata	Aves	Piciformes	Picidae				X
Mesembrinibis cayennensis	Chordata	Aves	Pelecaniformes	Threskiornithidae				X
Mimus saturninus	Chordata	Aves	Passeriformes	Mimidae				X
Molothrus rufoaxillaris	Chordata	Aves	Passeriformes	Icteridae				X
Momotus momota	Chordata	Aves	Coraciiformes	Momotidae				X
Monasa nigrifrons	Chordata	Aves	Galbuliformes	Bucconidae				X
Myiarchus ferox	Chordata	Aves	Passeriformes	Tyrannidae				X
Myiarchus tyrannulus	Chordata	Aves	Passeriformes	Tyrannidae				X
Myiodynastes maculatus	Chordata	Aves	Passeriformes	Tyrannidae				X
Myiopagis caniceps	Chordata	Aves	Passeriformes	Tyrannidae				X
Myiothlypis flaveola	Chordata	Aves	Passeriformes	Parulidae				X
Myiozetetes similis	Chordata	Aves	Passeriformes	Tyrannidae				X
Nemosia pileata	Chordata	Aves	Passeriformes	Thraupidae				X
Notharchus swainsoni	Chordata	Aves	Galbuliformes	Bucconidae				X
Nothura maculosa	Chordata	Aves	Tinamiformes	Tinamidae				X
Nyctidromus albicollis	Chordata	Aves	Caprimulgiformes	Caprimulgidae				X
Odontophorus capueira	Chordata	Aves	Galliformes	Odontophoridae				X
Oryzoborus angolensis	Chordata	Aves	Passeriformes	Thraupidae				X
Pachyramphus polychopterus	Chordata	Aves	Passeriformes	Tyrannidae				X
Pachyramphus validus	Chordata	Aves	Passeriformes	Tyrannidae				X
Pandion haliaetus	Chordata	Aves	Accipitriformes	Pandionidae				X
Patagioenas plumbea	Chordata	Aves	Columbiformes	Columbidae				X
Penelope obscura	Chordata	Aves	Galliformes	Cracidae				X
Penelope superciliaris	Chordata	Aves	Galliformes	Cracidae				X
Phimosus infuscatus	Chordata	Aves	Pelecaniformes	Threskiornithidae				X
Piaya cayana	Chordata	Aves	Cuculiformes	Coccyzidae				X
Pionus maximiliani	Chordata	Aves	Psittaciformes	Psittacidae				X
Pipra fasciicauda	Chordata	Aves	Passeriformes	Pipridae				X
Pitangus sulphuratus	Chordata	Aves	Passeriformes	Tyrannidae				X
Platalea ajaja	Chordata	Aves	Pelecaniformes	Threskiornithidae				X
Podager nacunda	Chordata	Aves	Caprimulgiformes	Caprimulgidae				X
Porphyrio martinica	Chordata	Aves	Gruiformes	Rallidae				X
Pseudoleistes guirahuro	Chordata	Aves	Passeriformes	Icteridae				X
Pteroglossus castanotis	Chordata	Aves	Piciformes	Ramphastidae				X
Pyrrhura frontalis	Chordata	Aves	Psittaciformes	Psittacidae				X
Ramphastos toco	Chordata	Aves	Piciformes	Ramphastidae				X
Ramphastos vitellinus	Chordata	Aves	Piciformes	Ramphastidae				X
Ramphocelus carbo	Chordata	Aves	Passeriformes	Thraupidae				X
Rostrhamus sociabilis	Chordata	Aves	Accipitriformes	Accipitridae				X
Setophaga pitiayumi	Chordata	Aves	Passeriformes	Parulidae				X
Sirystes sibilator	Chordata	Aves	Passeriformes	Tyrannidae				X
Sporophila caerulescens	Chordata	Aves	Passeriformes	Thraupidae				X
Sporophila collaris	Chordata	Aves	Passeriformes	Thraupidae				X
Stelgidopteryx ruficollis	Chordata	Aves	Passeriformes	Hirundinidae				X
Synallaxis albescens	Chordata	Aves	Passeriformes	Furnariidae				X
Tachybaptus dominicus	Chordata	Aves	Podicipediformes	Podicipedidae				X
Tachycineta albiventer	Chordata	Aves	Passeriformes	Hirundinidae				X
Tachyphonus rufus	Chordata	Aves	Passeriformes	Thraupidae				X
Taraba major	Chordata	Aves	Passeriformes	Thamnophilidae				X
Thamnophilus doliatus	Chordata	Aves	Passeriformes	Thamnophilidae				X
Thamnophilus pelzelni	Chordata	Aves	Passeriformes	Thamnophilidae				X
Thamnophilus punctatus	Chordata	Aves	Passeriformes	Thamnophilidae				X
Theristicus caudatus	Chordata	Aves	Pelecaniformes	Threskiornithidae				X
Thraupis palmarum	Chordata	Aves	Passeriformes	Thraupidae				X
Tigrisoma lineatum	Chordata	Aves	Pelecaniformes	Ardeidae				X
Tityra cayana	Chordata	Aves	Passeriformes	Tyrannidae				X
Todirostrum cinereum	Chordata	Aves	Passeriformes	Tyrannidae				X
Trichothraupis melanops	Chordata	Aves	Passeriformes	Thraupidae				X
Tringa flavipes	Chordata	Aves	Charadriiformes	Scolopacidae				X
Tringa solitaria	Chordata	Aves	Charadriiformes	Scolopacidae				X
Trogon surrucura	Chordata	Aves	Trogoniformes	Trogonidae				X
Trogon viridis	Chordata	Aves	Trogoniformes	Trogonidae				X
Turdus amaurochalinus	Chordata	Aves	Passeriformes	Turdidae				X
Turdus leucomelas	Chordata	Aves	Passeriformes	Turdidae				X
Tyrannus albogularis	Chordata	Aves	Passeriformes	Tyrannidae				X
Tyrannus melancholicus	Chordata	Aves	Passeriformes	Tyrannidae				X
Tyrannus savana	Chordata	Aves	Passeriformes	Tyrannidae				X
Vanellus chilensis	Chordata	Aves	Charadriiformes	Charadriidae				X
Veniliornis passerinus	Chordata	Aves	Piciformes	Picidae				X
Vireo olivaceus	Chordata	Aves	Passeriformes	Vireonidae				X
Volatinia jacarina	Chordata	Aves	Passeriformes	Thraupidae				X
Xolmis velatus	Chordata	Aves	Passeriformes	Tyrannidae				X
Zenaida auriculata	Chordata	Aves	Columbiformes	Columbidae				X
Biomphalaria tenagophila	Mollusca	Gastropoda	N/A	Planorbidae				X
Aeschynomene brasiliana	Plantae	Magnoliopsida	Fabales	Fabaceae				X
Aeschynomene sensitiva	Plantae	Magnoliopsida	Fabales	Fabaceae				X
Anadenanthera colubrina	Plantae	Magnoliopsida	Fabales	Fabaceae				X
Anadenanthera peregrina	Plantae	Magnoliopsida	Fabales	Fabaceae				X
Ananas macrodontes	Plantae	Magnoliopsida	Poales	Bromeliaceae				X
Andira fraxinifolia	Plantae	Magnoliopsida	Fabales	Fabaceae				X
Aniseia martinicensis	Plantae	Magnoliopsida	Solanales	Convolvulaceae				X
Arachis glabrata	Plantae	Magnoliopsida	Fabales	Fabaceae				X
Bistorta elliptica	Plantae	Magnoliopsida	Caryophyllales	Polygonaceae				X
Carica papaya	Plantae	Magnoliopsida	Brassicales	Caricaceae				X
Casearia gossypiosperma	Plantae	Magnoliopsida	Malpighiales	Salicaceae				X
Casearia mariquitensis	Plantae	Magnoliopsida	Malpighiales	Salicaceae				X
Casearia sylvestris	Plantae	Magnoliopsida	Malpighiales	Salicaceae				X
Cedrela fissilis	Plantae	Magnoliopsida	Sapindales	Meliaceae				X
Centrosema sagittatum	Plantae	Magnoliopsida	Fabales	Fabaceae				X
Chara martiana	Plantae	Charophyceae	Charales	Characeae				X
Chryso-hypnum diminutivum	Plantae	Bryopsida	Hypnales	Pylaisiaceae				X
Chryso-hypnum elegantulum	Plantae	Bryopsida	Hypnales	Hypnaceae				X
Citrus medica	Plantae	Magnoliopsida	Sapindales	Rutaceae				X
Cordia sellowiana	Plantae	Magnoliopsida	Boraginales	Cordiaceae				X
Coutarea hexandra	Plantae	Magnoliopsida	Gentianales	Rubiaceae				X
Cyperus brasiliensis	Plantae	Magnoliopsida	Poales	Cyperaceae				X
Diplopterys pubipetala	Plantae	Magnoliopsida	Malpighiales	Malpighiaceae				X
Entodon jamesonii	Plantae	Bryopsida	Hypnales	Entodontaceae				X
Eriobotrya japonica	Plantae	Magnoliopsida	Rosales	Rosaceae				X
Erpodium coronatum	Plantae	Bryopsida	Orthotrichales	Erpodiaceae				X
Erythroxylum buxus	Plantae	Magnoliopsida	Malpighiales	Erythroxylaceae				X
Euphorbia hirta	Plantae	Magnoliopsida	Malpighiales	Euphorbiaceae				X
Fissidens pallidinervis	Plantae	Bryopsida	Dicranales	Fissidentaceae				X
Handroanthus ochraceus	Plantae	Magnoliopsida	Lamiales	Bignoniaceae				X
Helicophyllum torquatum	Plantae	Bryopsida	Hedwigiales	Helicophyllaceae				X
Lacistema hasslerianum	Plantae	Magnoliopsida	Malpighiales	Lacistemataceae				X
Lacistema pubescens	Plantae	Magnoliopsida	Malpighiales	Lacistemataceae				X
Leonotis nepetifolia	Plantae	Magnoliopsida	Lamiales	Lamiaceae				X
Lippia brasiliensis	Plantae	Magnoliopsida	Lamiales	Verbenaceae				X
Ludwigia decurrens	Plantae	Magnoliopsida	Myrtales	Onagraceae				X
Ludwigia octovalvis	Plantae	Magnoliopsida	Myrtales	Onagraceae				X
Luehea grandiflora	Plantae	Magnoliopsida	Malvales	Malvaceae				X
Luziola peruviana	Plantae	Magnoliopsida	Poales	Poaceae				X
Lygodium venustum	Plantae	Polypodiopsida	Schizaeales	Lygodiaceae				X
Mabea fistulifera	Plantae	Magnoliopsida	Malpighiales	Euphorbiaceae				X
Macromitrium carionis	Plantae	Bryopsida	Orthotrichales	Orthotrichaceae				X
Mansoa difficilis	Plantae	Magnoliopsida	Lamiales	Bignoniaceae				X
Megalastrum crenulans	Plantae	Polypodiopsida	Polypodiales	Dryopteridaceae				X
Myrcia clusiifolia	Plantae	Magnoliopsida	Myrtales	Myrtaceae				X
Neckeropsis disticha	Plantae	Bryopsida	Leucodontales	Neckeraceae				X
Neckeropsis undulata	Plantae	Bryopsida	Leucodontales	Neckeraceae				X
Opuntia ficus-indica	Plantae	Magnoliopsida	Caryophyllales	Cactaceae				X
Pacourina edulis	Plantae	Magnoliopsida	Asterales	Asteraceae				X
Passiflora cincinnata	Plantae	Magnoliopsida	Malpighiales	Passifloraceae				X
Piper aduncum	Plantae	Magnoliopsida	Piperales	Piperaceae				X
Piper arboreum	Plantae	Magnoliopsida	Piperales	Piperaceae				X
Piper macedoi	Plantae	Magnoliopsida	Piperales	Piperaceae				X
Piper regnellii	Plantae	Magnoliopsida	Piperales	Piperaceae				X
Pireella pohlii	Plantae	Bryopsida	Leucodontales	Pterobryaceae				X
Pityrogramma calomelanos	Plantae	Polypodiopsida	Polypodiales	Pteridaceae				X
Portulaca oleracea	Plantae	Magnoliopsida	Caryophyllales	Portulacaceae				X
Prestonia coalita	Plantae	Magnoliopsida	Gentianales	Apocynaceae				X
Protium heptaphyllum	Plantae	Magnoliopsida	Sapindales	Burseraceae				X
Psychotria carthagenensis	Plantae	Magnoliopsida	Gentianales	Rubiaceae				X
Racopilum tomentosum	Plantae	Bryopsida	Hypnodendrales	Racopilaceae				X
Sematophyllum subpinnatum	Plantae	Bryopsida	Hypnales	Sematophyllaceae				X
Senna spectabilis	Plantae	Magnoliopsida	Fabales	Fabaceae				X
Solanum paniculatum	Plantae	Magnoliopsida	Solanales	Solanaceae				X
Sterculia striata	Plantae	Magnoliopsida	Malvales	Malvaceae				X
Stylosanthes guianensis	Plantae	Magnoliopsida	Fabales	Fabaceae				X
Stylosanthes scabra	Plantae	Magnoliopsida	Fabales	Fabaceae				X
Syzygium malaccense	Plantae	Magnoliopsida	Myrtales	Myrtaceae				X
Tabebuia roseoalba	Plantae	Magnoliopsida	Lamiales	Bignoniaceae				X
Talinum fruticosum	Plantae	Magnoliopsida	Caryophyllales	Talinaceae				X
Terminalia glabrescens	Plantae	Magnoliopsida	Myrtales	Combretaceae				X
Tradescantia zebrina	Plantae	Magnoliopsida	Commelinales	Commelinaceae				X
Zanthoxylum rhoifolium	Plantae	Magnoliopsida	Sapindales	Rutaceae				X
Zea mays	Plantae	Magnoliopsida	Poales	Poaceae				X
Zelometeorium patulum	Plantae	Bryopsida	Hypnales	Brachytheciaceae				X
References
1	Marques, H.. (2019). Variações espaço-temporais da ictiofauna de quatro reservatórios do alto Paraná: Uma abordagem de longo termo e aspectos de conectividade fluvial. PhD. Thesis, Bioscience institute, USP "Júlio de Mesquita Filho", SP.
2	Smith, W. S., (2004). A importância dos tributários, da fragmentação artificial de rios e da introdução de espécies na comunidade de peixes dos reservatórios do médio e baixo Tietê (São Paulo). PhD. Thesis. Engineering School of São Carlos, USP, São Carlos, SP.
3	Campanha, P. M. G. C., Matsumoto, A. A., Brazão, M. L., Basilio, L. M., & Maruyama, L. S. (2019). Length–weight relationships and biological aspects for 34 fish species from Três Irmãos reservoir, lower Tietê River basin, SP – Brazil. Boletim do Instituto de Pesca, 45(3), e458. doi:10.20950/1678-2305.2019.45.3.458
4	Maruyama, L. S., Castro, P. M., G., & Paiva, P. de. (2009) Structural and socioeconomic aspects of the artisanal fishery in the Middle and Low Tietê River, São Paulo, Brazil. Boletim do Instituto de Pesca, 35(1), 61 - 81. Available online at: https://www.pesca.sp.gov.br/boletim/index.php/bip/article/view/838
5	Moretto, E. M. (2006). A comunidade de peixes dos reservatórios dos trechos médio e baixo do rio Tietê, com ênfase nas espécies introduzidas Plagioscion squamosissimus e Geophagus surinamensis. PhD. Thesis. Health and Biological Science Center, Federal University of São Carlos, São Carlos, SP.
6	Castro, P. M. G., Gomez, B. A., & Maruyama, L. S. (2013). Características bioecológicas das espécies de peixes constantes na represa de Três Irmãos. XI Reunião Científica do Instituto de Pesca, São Paulo, SP, Brazil. Available online at: https://www.pesca.sp.gov.br/11recip2013/resumos/11a_ReCIP_R26_90-92.pdf
7	Basilio, M. L., Castro, P. M. G., Yoshida, C. E., Rolla, A. P. P. R., & Matsumoto, A. A. (2017). Composição e estrutura da assembléia de peixes no reservatório da UHE de Três Irmãos. XII Reunião Científica do Instituto de Pesca, São Paulo, SP, Brazil. Available online at: https://www.pesca.sp.gov.br/12recip/Resumos_PDFs/COMPOSICAO_ESTRUTURA_ASSEMBLEIA_PEIXES_RESERVATORIO_TRES_IRMAOS.pdf
8	Tijoá Participações e Investimentos. UHE Três Irmãos - relatório de acompanhamento das condicionantes da renovação da licença ambiental de operação no 2027, de 10.10.2014. período: 2016/2017 [Três Irmãos HPP - monitoring report of the conditions for the renewal of the environmental operating license no. 2027, from 10.10.2014. period: 2016/2017]. December 2017.
9	Tijoá Participações e Investimentos. UHE Três Irmãos - relatório de acompanhamento das condicionantes da renovação da licença ambiental de operação no 2027, de 10.10.2014. período: 2018/2019 [Três Irmãos HPP - monitoring report of the conditions for the renewal of the environmental operating license no. 2027, from 10.10.2014. period: 2018/2019]. December 2019.
10	Stefani, P. M., (2006). Ecologia trófica de espécies alóctones (Cichla cf. ocellaris e Plagioscion squamosissimus) e nativa (Geophagus brasiliensis) nos reservatórios do rio Tietê. (2006). Msc. Thesis. Engineering School of São Carlos, USP, São Carlos, SP.
11	Tijoá Participações e Investimentos. UHE Três Irmãos - relatório de acompanhamento das condicionantes da renovação da licença ambiental de operação no 2027, de 10.10.2014. período: 2020/2021 [Três Irmãos HPP - monitoring report of the conditions for the renewal of the environmental operating license no. 2027, from 10.10.2014. period: 2018/2019]. December 2019.
