# Supplementary material for: Insights into the representativeness of biodiversity assessment in large reservoir through eDNA metabarcoding
Source: PLoS One. 2025 Jan 24;20(1):e0314210. doi: 10.1371/journal.pone.0314210 (PMC11761093; doi:10.1371/journal.pone.0314210)
Supplement: S6 Table — The inventory was built using previous literature, eDNA and Global Biodiversity Information Facility (GBIF) information. For each taxon, the source of the record is indicated, as well as the reference, if needed. (XLSX) [file pone.0314210.s011.xlsx]

## Sheet: Table S6
Species	GBIF	Literature	eDNA	Literature reference		1	Marques, H.. (2019). Variações espaço-temporais da ictiofauna de quatro reservatórios do alto Paraná: Uma abordagem de longo termo e aspectos de conectividade fluvial. PhD. Thesis, Bioscience institute, USP "Júlio de Mesquita Filho", SP.
Order Characiformes						2	Smith, W. S., (2004). A importância dos tributários, da fragmentação artificial de rios e da introdução de espécies na comunidade de peixes dos reservatórios do médio e baixo Tietê (São Paulo). PhD. Thesis. Engineering School of São Carlos, USP, São Carlos, SP
Family Acestrorhynchidae						3	Campanha, P. M. G. C., Matsumoto, A. A., Brazão, M. L., Basilio, L. M., & Maruyama, L. S. (2019). Length–weight relationships and biological aspects for 34 fish species from Três Irmãos reservoir, lower Tietê River basin, SP – Brazil. Boletim do Instituto de Pesca, 45(3), e458. doi:10.20950/1678-2305.2019.45.3.458
Acestrorhynchus lacustris		X	X	1, 2, 3, 7, 8, 9, 11		4	Maruyama, L. S., Castro, P. M., G., & Paiva, P. de. (2009) Structural and socioeconomic aspects of the artisanal fishery in the Middle and Low Tietê River, São Paulo, Brazil. Boletim do Instituto de Pesca, 35(1), 61 - 81. Available online at: https://www.pesca.sp.gov.br/boletim/index.php/bip/article/view/838
Family Anostomidae						5	Moretto, E. M. (2006). A comunidade de peixes dos reservatórios dos trechos médio e baixo do rio Tietê, com ênfase nas espécies introduzidas Plagioscion squamosissimus e Geophagus surinamensis. PhD. Thesis. Health and Biological Science Center, Federal University of São Carlos, São Carlos, SP.
Leporinus friderici		X	X	1, 2, 3, 5, 7, 8, 9		6	Castro, P. M. G., Gomez, B. A., & Maruyama, L. S. (2013). Características bioecológicas das espécies de peixes constantes na represa de Três Irmãos. XI Reunião Científica do Instituto de Pesca, São Paulo, SP, Brazil. Available online at: https://www.pesca.sp.gov.br/11recip2013/resumos/11a_ReCIP_R26_90-92.pdf
Leporinus piau			X	This study		7	Basilio, M. L., Castro, P. M. G., Yoshida, C. E., Rolla, A. P. P. R., & Matsumoto, A. A. (2017). Composição e estrutura da assembléia de peixes no reservatório da UHE de Três Irmãos. XII Reunião Científica do Instituto de Pesca, São Paulo, SP, Brazil. Available online at: https://www.pesca.sp.gov.br/12recip/Resumos_PDFs/COMPOSICAO_ESTRUTURA_ASSEMBLEIA_PEIXES_RESERVATORIO_TRES_IRMAOS.pdf
Leporinus sp.		X	X	1, 2, 4, 6, 7, 8, 9, 11		8	Tijoá Participações e Investimentos. UHE Três Irmãos - relatório de acompanhamento das condicionantes da renovação da licença ambiental de operação no 2027, de 10.10.2014. período: 2016/2017 [Três Irmãos HPP - monitoring report of the conditions for the renewal of the environmental operating license no. 2027, from 10.10.2014. period: 2016/2017]. December 2017.
Schizodon fasciatus			X	This study		9	Tijoá Participações e Investimentos. UHE Três Irmãos - relatório de acompanhamento das condicionantes da renovação da licença ambiental de operação no 2027, de 10.10.2014. período: 2018/2019 [Três Irmãos HPP - monitoring report of the conditions for the renewal of the environmental operating license no. 2027, from 10.10.2014. period: 2018/2019]. December 2019.
Schizodon knerii			X	This study		10	Stefani, P. M., (2006). Ecologia trófica de espécies alóctones (Cichla cf. ocellaris e Plagioscion squamosissimus) e nativa (Geophagus brasiliensis) nos reservatórios do rio Tietê. (2006). Msc. Thesis. Engineering School of São Carlos, USP, São Carlos, SP.
Schizodon nasutus	X		X	1, 2, 3, 7, 8, 9, 11		11	Tijoá Participações e Investimentos. UHE Três Irmãos - relatório de acompanhamento das condicionantes da renovação da licença ambiental de operação no 2027, de 10.10.2014. período: 2020/2021 [Três Irmãos HPP - monitoring report of the conditions for the renewal of the environmental operating license no. 2027, from 10.10.2014. period: 2018/2019]. December 2019.
Schizodon sp.		X	X	5
Leporellus vittatus		X		1
Leporinus elongatus		X		1, 4, 2009
Leporinus lacustris	X	X		1, 4, 2009
Leporinus macrocephalus		X		1, 8, 2009
Leporinus obtusidens		X		1, 2, 2008
Leporinus octofasciatus		X		1, 2
Leporinus striatus		X		1, 2
Megaleporinus obtusidens		X		11
Megaleporinus macrocephalus		X		11
Schizodon altoparanae		X		1, 8
Schizodon borellii		X		1, 3, 4, 7, 8, 9
Family Bryconidae
Brycon orbignyanus	X	X	X	1, 7, 8, 9
Salminus brasiliensis		X		1, 6, 8, 9, 11
Salminus hilarii		X		1
Salminus maxillosus		X		4
Family Characidae
Astyanax lacustris	X	X	X	3, 9
Astyanax sp.		X	X	5, 6
Hyphessobrycon eques		X	X	3, 7, 2008
Hyphessobrycon erythrostigma			X	This study
Roeboides descalvadensis		X	X	1, 3, 7, 8, 9, 11
Astyanax altiparanae	X	X		1, 2, 4, 5, 7, 8
Astyanax bimaculatus		X
Astyanax fasciatus		X		1
Astyanax schubarti		X		1
Cynopotamus kincaidi		X		3, 7, 8, 9
Galeocharax knerii	X	X		1
Moenkhasia sp.		X		4
Moenkhausia dichroura		X		1
Moenkhausia intermedia	X	X		1, 5
Oligosarcus pintoi		X		5
Rhaphiodon vulpinus		X		1, 7, 8, 9
Family Crenuchidae
Characidium fasciatum		X		1, 2
Cyphocharax modestus		X		1, 2, 5, 8, 11
Cyphocharax nagelii		X		1, 3, 7, 8
Steindachnerina insculpta		X		1, 7, 2008
Steindachnerina sp.		X		1
Family Erythrinidae
Hoplias aimara			X	This study
Hoplias malabaricus		X	X	1, 2, 3, 5, 6, 7, 8, 9, 11
Hoplias sp.		X	X	4
Hoplerythrinus unitaeniatus		X		1, 9
Family Hemiodontidae
Hemiodus orthonops			X	This study
Family Parodontidae
Apareiodon affinis	X	X		3, 7, 8, 9
Apareiodon sp.		X		1, 8
Parodon nasus	X
Family Prochilodontidae
Prochilodus lineatus		X	X	1, 3, 4, 5, 7, 8, 9, 11
Family Serrasalmidae
Metynnis melanogrammus			X	This study
Metynnis lippincottianus			X	11
Metynnis sp.			X	This study
Serrasalmus maculatus	X		X	1, 3, 7, 8, 9, 11
Serrasalmus sp.		X	X	4, 6
Colossoma macropomum		X		6, 8, 2009
Metynnis maculatus	X	X		1, 2, 3, 6, 7, 8, 9
Myleus sp.		X		5
Piaractus mesopotamicus		X		1, 3, 4, 7, 8, 9, 11
Serrasalmus marginatus		X		1, 3, 7, 8, 9, 11
Serrasalmus rhombeus	X			9
Serrasalmus spilopleura		X		2, 5, 10
Family Triportheidae
Triportheus nematurus		X	X	7, 8, 2009
Triportheus angulatus		X		1, 9, 11
Order Cichliformes
Family Cichlidae
Astronotus ocellatus		X	X	8, 9
Astronotus crassipinnis		X		11
Cichla cf. ocellaris		X	X	10
Cichla kelberi		X	X	1, 3, 7, 8, 9, 11
Cichla piquiti	X	X	X	1, 3, 7, 8, 9, 11
Cichla sp.		X	X	2, 4, 5, 6, 7, 8
Coptodon sp.		X	X	3, 7, 8, 9, 11
Crenicichla cyanonotus			X	This study
Crenicichla semifasciata		X	X	11
Crenicichla sp.		X	X	8, 9
Geophagus sp.		X	X	7, 8
Oreochromis niloticus			X	11
Oreochromis aureus		X		11
Satanoperca pappaterra		X	X	1, 3, 4, 7, 8, 9, 11
Astronotus crassipinnis		X		1, 3, 7, 8, 9
Cichla monoculus		X		2, 5
Cichlasoma paranaense		X		1
Crenicichla britskii		X		7, 8, 2009
Crenicichla haroldoi		X		3, 7, 8, 9
Crenicichla jaguarensis		X		3, 8, 2009
Geophagus brasiliensis		X		1, 2, 10
Geophagus proximus		X		1, 7, 8, 9
Geophagus surinamensis		X		5, 6
Geophagus sveni		X	X	3, 9, 11
Satanoperca jurupari		X		5
Satanoperca sp.		X		2
Tilapia rendalli		X		4, 8
Order Clupeiformes
Family Clupeidae
Platanichthys platana		X	X	8, 11
Order Cypriniformes
Family Cyprinidae
Cyprinus carpio		X		6, 8, 2009
Gobio gobio			X	This study
Order Cyprinodontiformes
Family Poeciliidae
Poecilia reticulata		X		3, 11
Order Gymnotiformes
Family Apteronotidae
Sternarchorhynchus sp.		X		2
Family Gymnotidae
Gymnotus carapo		X	X	1, 2, 2009, 11
Gymnotus paraguensis		X		7, 8
Family Sternopygidae
Eigenmannia trilineata	X	X		1, 8
Eigenmannia virescens	X	X		1
Order Myliobatiformes
Family Potamotrygonidae
Potamotrygon motoro		X	X	7, 8, 11
Order Perciformes
Family Sciaenidae
Plagioscion sp.				This study
Plagioscion squamosissimus	X	X	X	1, 2, 3, 4, 5, 6, 7, 8, 9, 10,11
Order Pleuronectiformes
Family Achiridae
Catathyridium jenynsii		X		9
Order Siluriformes
Family Auchenipteridae
Ageneiosus inermis		X		1
Parauchenipterus galeatus		X		1, 7, 8, 9
Family Callichthyidae
Hoplosternum littorale		X	X	1, 3, 5, 6, 7, 8, 9, 11
Callichthys callichthys		X		1
Family Clariidae
Clarias gariepinus		X		6
Family Doradidae
Ossancora eigenmanni / Oxydoras eigenmanni		X		3, 7, 2008
Pterodoras granulosus		X		9
Rhinodoras dorbignyi		X		1, 2
Family Heptapteridae
Pimelodella avanhandavae	X		X	8, 9
Pimelodella sp.		X	X	1
Pimelodella vittata		X		1
Taunayia bifasciata	X
Family Loricariidae
Hisonotus sp.			X	This study
Hypostomus strigaticeps		X	X	11
Megalancistrus parananus		X	X	1, 9
Hypostomus ancistroides		X		2, 3, 5, 7, 8, 9
Hypostomus regani		X		1
Hypostomus sp.		X		1, 4, 6, 8, 11
Hypostomus uruguayensis		X		1
Liposarcus sp.		X		4
Loricariichthys platymetopon		X		3, 7, 8, 9
Proloricaria prolixa		X		1, 11
Pterygoplichthys ambrosettii		X		3
Pterygoplichthys anisitsi		X		1, 7, 8, 9, 11
Rhinelepis aspera		X		1
Family Pimelodidae
Pimelodus maculatus		X	X	1, 2, 3, 6, 7, 8, 9, 11
Pinirampus pirinampu		X	X	1, 6, 8, 9
Iheringichthys labrosus		X		1
Phractocephalus hemioliopterus		X		9
Pimelodus sp.		X		4
Pseudoplatystoma corruscans		X		4, 6, 8, 9
Rhamdia quelen		X		1, 3, 5, 7, 8, 9, 11
Family Trichomycteridae
Parastegophilus maculatus	X
Order Synbranchiformes
Family Synbranchidae
Synbranchus marmoratus		X	X	7, 8
